# Supplementary material for: Elevated bilirubin levels are associated with a better renal prognosis and ameliorate kidney fibrosis
Source: PLoS One. 2017 Feb 22;12(2):e0172434. doi: 10.1371/journal.pone.0172434 (PMC5321406; doi:10.1371/journal.pone.0172434)
Supplement: S1 File — (CSV) [file pone.0172434.s004.csv]

Study_Numeber	Age	Sex	Cr	eGFR_MDRD	Calcium	Albumin	Bilirubin_total	GOT	GPT	ALP	Cholesterol	HDL_Cholesterol	LDL_Cholesterol	TG	Hb	Cancer	CAD	Stroke	Hypertension	ACEARB	Diuretics	Diabetes	Statin	Last_Creatinine	Last_GFRbyMDRD	Primary_outcome	Primary_outcome_duration	Secondary_outcome	Secondary_outcome_duration
1	20	1	0.92	111.657975	9.3	4.3	1	15	11	55	112	46	46	87		0	0	0	1	0	0	0	0	1.04	88.08163564	0	3.545205479	0	3.545205479
2	23	0	0.5	162.770098	9.2	4.5	0.9	19	11	80	181					0	0	0	1	0	0	0	0	0.5	148.4715295	0	3.580821918	0	3.580821918
3	23	1	0.8	127.530303	9.8	4.6	1.2	16	14	96	165					0	0	0	1	0	0	0	0	0.82	113.0885375	0	3.547945206	0	3.547945206
4	24	1	1	97.729822	8.9	4.5	0.5	21	32	76	191	52	122	12		0	0	0	1	0	0	0	0	1	88.46018289	0	4.810958904	0	4.810958904
5	28	0	0.7	106.071947	9.2	4.3	0.9	17	11	62	149	66	67	62		0	0	0	1	0	0	0	0	0.6	118.5743189	0	0.542465753	0	0.542465753
6	29	1	1	94.046621	9.4	4.2	1	39	51	61	182					0	0	0	0	0	0	0	0	1.04	82.75435395	0	3.016438356	0	3.016438356
7	32	1	0.9	104.104304	9.4	4.3	1.1	17	28	89	167	32	121	8		0	0	0	1	1	0	0	0	0.78	112.4061596	0	4.34520548	0	4.34520548
8	32	1	1.1	82.58428	9.2	4.4	0.9	16	15	85	157	44	94	68		0	0	0	1	0	0	0	0	1.12	75.75151494	0	0.476712329	0	0.476712329
9	33	1	0.8	118.518409	9.2	4.6	0.9	19	28	104	200	54	131	92		0	0	0	1	0	0	0	0	0.8	111.0806709	0	0.367123288	0	0.367123288
10	33	1	1	91.611851	8.9	4.4	1.2	20	18	65	167				15.3	0	0	0	1	0	0	0	0	0.96	90.02683571	0	0.326027397	0	0.326027397
11	34	1	0.8	117.802342	9	4	0.6	24	29	77	142				14	0	0	0	1	0	0	0	0	0.93	89.92057089	0	6.150684931	0	6.150684931
12	34	1	0.9	102.830965	9.4	4.4	1	25	38	69	231					0	0	0	1	0	0	0	0	0.87	97.64332801	0	5.090410959	0	5.090410959
13	35	1	0.9	102.227636	9.2	4.1	0.6	24	17	71	171	59	1	38	14.9	0	0	0	1	0	0	0	0	0.76	112.275909	0	7.369863014	0	7.369863014
14	35	1	0.7	136.622125	9.7	4.3	1.2	28	34	51	171					0	0	0	1	0	0	0	0	0.7	125.1732698	0	4.578082192	0	4.578082192
15	35	0	0.8	86.897064	8.7	3.8	0.7	23	34	53	192	44	127	77		0	0	0	1	0	0	0	0	0.6	113.4336867	0	0.506849315	0	0.506849315
16	36	0	0.88	77.402386	9	4.1	0.7	13	11	34	183	7		81	13.4	0	0	0	1	0	1	0	0	0.73	90.1106717	0	0.189041096	0	0.189041096
17	37	0	0.9	75.002537	8	4.7	0.8	18	21	44	197	42	123	23		0	0	0	1	0	0	0	1	0.6	109.4567816	0	5.33150685	0	5.33150685
18	37	1	1.04	85.547745	8.8	4.4	0.9	33	75	118	175	26	18	286		0	0	0	1	0	0	0	0	0.93	90.46582867	0	1.97260274	0	1.97260274
19	37	1	1.02	87.486379	8.9	4.2	1.2	18	23	96	167	43	112	46		0	0	0	1	0	0	0	0	0.91	93.31651321	0	0.849315068	0	0.849315068
20	38	1	1.1	79.752951	8.9	4.5	1.1	20	14	82	177	43		183		0	0	0	1	0	0	0	0	0.95	86.1250733	0	5.997260274	0	5.997260274
21	38	1	0.8	115.172309	8.5	4.3	1.1	20	9	51	254	57		123	15.3	0	0	0	0	0	0	0	0	0.7	123.2949868	0	4.638356164	0	4.638356164
22	38	1	0.8	115.172309	1.2	4.4	0.9	30	13	63	213					0	0	0	1	0	0	0	0	0.85	98.69321216	0	4.326027397	0	4.326027397
23	38	0	0.7	99.695958	8.3	4.3	0.9	24	18	63	123	53	62	57		0	0	0	1	0	0	0	0	0.61	107.8632727	0	3.421917808	0	3.421917808
24	39	1	0.8	114.566601		4.5	1.1	31	42	68	152	45	88	116	16.7	0	0	0	1	0	0	0	0	0.74	115.0643349	0	4.693150685	0	4.693150685
25	39	1	0.9	100.006451	9.4	4.6	0.7	17	23	95	208	42		96		0	0	0	0	0	0	0	0	0.83	100.9447868	0	4.364383562	0	4.364383562
26	39	0	0.5	146.224202	8.5	4.1	0.8	17	12	52	167					0	0	0	1	0	0	0	0	0.71	90.92390926	1	4.34520548	0	1.545205479
27	39	1	1.21	71.07053	8.7	3.9	1.2	38	68	84	244	32	185	199		0	0	0	1	0	0	0	1	0.97	84.50524708	0	3.915068493	0	3.915068493
28	39	1	0.82	111.348068	9.1	3.9	0.8	21	31	75	131					0	0	0	1	0	0	0	0	1	82.3494307	0	1.991780822	0	1.991780822
29	40	1	1.34	62.851099	9.7	4.5	1.2	42	85	54	200	35		232	15.2	0	0	0	0	0	0	0	1	1.09	73.43602446	0	4.15890411	0	4.15890411
30	40	1	0.9	99.493785	8.8	4.1	1	29	25	115	114	58	39			0	0	0	1	0	0	0	0	0.63	138.5005599	0	3.764383562	0	3.764383562
31	40	1	0.8	113.979295	9.3	4.3	1	29	18	53	128	35	79	67		0	0	0	1	0	0	0	0	0.82	102.3260777	0	3.449315069	0	3.449315069
32	40	1	1.3	65.088038	9.5	4.1	0.7	64	122	76	230					0	0	0	1	0	0	0	0	1.2	67.02078739	0	0.106849315	0	0.106849315
33	41	1	0.7	132.30362	9.5	4.3	0.9	31	40	82	178					0	0	0	1	0	0	0	0	0.82	101.2768287	0	4.712328767	0	4.712328767
34	41	1	1	87.662705	8.7	4.3	1.1	14	12	80	151					0	0	0	1	0	0	0	0	1.02	79.07396291	0	3.734246575	0	3.734246575
35	41	0	0.76	89.281762	1	4.7	0.7	31	32	66	232	6	154	114		0	0	0	1	0	0	0	0	0.57	115.1306206	0	3.175342465	0	3.175342465
36	41	0	0.71	96.576064	9	4.3	0.7	20	17	42	229	53	149	113		0	0	0	1	0	0	0	0	0.69	92.40276577	0	3.052054794	0	3.052054794
37	41	0	1.9	31.012729	7.7	2.9	0.3	19	15	51	276					0	0	0	1	1	1	1	1	3.01	16.94598622	1	1.22739726	0	2.252054795
38	41	0	0.6	117.283008	8.3	4.1	0.8	15	13	96	129	37	78	92		0	0	0	1	0	0	0	0	0.57	116.2369544	0	1.142465753	0	1.142465753
39	42	1	1	87.234923	8.6	3.9	0.6	21	26	69	131	36		93	13.9	0	0	0	0	0	0	0	0	0.94	86.12169143	0	4.734246575	0	4.734246575
40	42	0	0.9	73.097294	9.9	4.6	1.2	18	14	66	206	61	129	66		0	0	0	1	0	0	0	0	0.76	81.79892892	0	4.364383562	0	4.364383562
41	42	1	0.87	102.443679	1	4.6	1	23	26	70	196	47		153	14.2	0	0	0	0	0	0	0	0	0.79	105.532169	0	4.13150685	0	4.13150685
42	42	1	1.24	68.058404	8.9	4.2	0.9	22	33	75	202	35		113	17.1	0	0	0	0	0	0	0	0	1	80.83456056	0	2.917808219	0	2.917808219
43	43	0	0.9	72.748963	9.2	4.4	0.8	25	24	84	200	58		61	13.7	0	0	0	0	0	0	0	0	0.64	99.05552367	0	4.967123287	0	4.967123287
44	43	1	1.2	70.346215	9.2	4.5	0.5	19	20	74	174	39		143		0	0	0	0	0	0	0	0	1.04	76.35143706	0	4.605479452	0	4.605479452
45	43	1	1	86.819222	8.7	4.3	0.7	27	21	59	195	72		12	17.1	0	0	0	0	0	0	0	0	1.02	78.25059387	0	4.101369863	0	4.101369863
46	43	1	0.53	180.634848	9.6	3.9	0.8	33	51	101	133	34	81	82		0	0	0	1	0	0	0	0	0.48	186.8844734	0	3.934246576	0	3.934246576
47	43	0	0.7	97.225352	8.8	4.3	0.8	28	19	55	158	51		71	12	0	0	0	0	0	0	0	0	0.62	103.2364598	0	3.868493151	0	3.868493151
48	43	1	0.7	131.030607	8.6	3.8	0.7	21	32	50	177				14.7	0	0	0	1	1	0	0	0	0.72	117.9300502	0	2.230136986	0	2.230136986
49	43	0	0.64	107.817926	8.7	4.1	0.5	19	17	48	178	59	12	69		0	0	0	1	0	0	0	0	0.73	86.18702026	0	2.063013699	0	2.063013699
50	43	0	0.7	97.225352	8.1	3.8	0.8	14	11	17	144	39		43		0	0	0	1	0	0	0	0	0.61	106.1154859	0	1.893150685	0	1.893150685
51	43	1	1.02	84.857707	9.2	4.5	1.2	27	53	68	209	38		265		0	0	0	1	0	0	0	0	0.98	82.88130128	0	1.545205479	0	1.545205479
52	44	1	1.05	81.683934	9	4.3	1	24	48	68	193	41		166	15.6	0	0	0	0	0	0	0	0	0.87	93.17199634	0	5.243835616	0	5.243835616
53	44	1	1.1	77.414433	9.7	4.4	1	116	200	87	187					0	0	0	1	1	0	0	0	1.15	67.62619026	0	4.871232877	0	4.871232877
54	44	0	0.7	96.772671	9	4.1	0.5	18	24	131	133	25	79	2		0	0	0	1	0	0	0	0	0.77	79.73477867	0	4.819178082	0	4.819178082
55	44	0	0.55	127.825448	9	4.4	1	21	19	27	203	69		122	13.1	0	0	0	0	0	0	0	0	0.46	145.0167169	0	3.950684932	0	3.950684932
56	44	1	0.74	122.319498	8.9	4.3	0.7	14	20	92	208	41		117	14.7	0	0	0	0	0	0	0	0	0.73	114.7089722	0	3.931506849	0	3.931506849
57	44	0	0.6	115.613706	8.3	3.9	0.7	17	13	70	126	45	63	8		0	0	0	1	0	0	0	0	0.5	131.9697761	0	3.493150685	0	3.493150685
58	44	0	0.9	72.410244	9.2	3.9	0.6	21	20	57	173	67	84	14		0	0	0	0	0	0	0	0	0.76	81.42242439	0	3.430136986	0	3.430136986
59	44	1	0.83	107.145263	8.8	4	0.8	31	78	69	143	43		137	15.1	0	0	0	1	1	0	0	1	0.7	120.8312752	0	3.095890411	0	3.095890411
60	44	1	0.88	100.151185	9.5	4.4	1	28	26	80	141	38	93	154		0	0	0	1	0	0	0	0	0.86	95.64969839	0	2.210958904	0	2.210958904
61	44	1	1	86.414992	9.3	4.4	0.8	26	15	74	221				16	0	0	0	1	0	0	0	0	1.08	73.85010398	0	1.263013699	0	1.263013699
62	45	0	0.71	94.768168	9.7	4.5	0.3	16	26	38	170	44		182		0	0	0	1	1	1	0	1	0.74	83.24363067	0	4.495890411	0	4.495890411
63	45	1	0.96	90.170992	9.3	4.5	0.8	24	18	56	180	68		125		0	0	0	1	0	0	0	0	0.82	100.7240025	0	1.961643836	0	1.961643836
64	45	0	0.6	115.087479	9.2	4.2	0.6	24	10	45	191					0	0	0	1	0	0	0	0	0.48	138.9409892	0	1.482191781	0	1.482191781
65	45	1	1.16	72.480858	9	4.5	0.8	18	22	185	154				16.7	0	0	0	1	0	0	0	0	1.14	69.41728745	0	0.153424658	0	0.153424658
66	46	1	0.8	110.790954	8.9	4.4	1.2	20	17	61	180				16.6	0	0	0	1	0	0	0	0	0.75	109.4399221	0	5.819178082	0	5.819178082
67	46	1	1	85.638716	9.4	4.2	1.1	23	38	79	261	46	164	34		0	0	0	1	0	0	0	0	0.86	93.8484033	0	4.747945206	0	4.747945206
68	46	0	0.71	94.346281	8.8	4.3	0.7	22	16	59	240	47	162	211		0	0	0	1	1	0	0	0	0.63	100.015793	0	4.024657535	0	4.024657535
69	46	1	0.74	121.220688	9.2	4.4	0.8	33	67	78	249	43		25	14.1	0	0	0	0	0	0	0	0	0.76	108.7040062	0	3.684931507	0	3.684931507
70	46	1	0.83	106.182765	9.1	4.2	0.6	20	3	84	171				13.4	0	0	0	1	0	0	0	0	0.97	82.03129686	0	3.679452055	0	3.679452055
71	46	1	0.88	99.251515	9.1	4.4	0.6	23	22	57	131	45	65	138		0	0	0	1	0	0	0	0	0.9	89.55684432	0	3.353424658	0	3.353424658
72	46	1	1.01	84.660978	9.2	4.4	1.2	24	22	76	244	53		269	14.2	0	0	0	0	0	0	0	0	1.04	75.87684276	0	3.090410959	0	3.090410959
73	46	1	1	85.638716	8.6	4.1	0.6	20	29	95	158				15.6	0	0	0	1	0	0	0	0	1.1	71.44533664	0	2.002739726	0	2.002739726
74	46	1	0.96	89.76957	8.9	3.7	0.7	74	45	71	182				14.6	0	0	0	1	0	1	0	0	0.91	89.02705761	0	1.723287672	0	1.723287672
75	46	1	1.01	84.660978	9.1	3.9	0.9	24	17	45	180					0	0	0	1	0	0	0	0	0.96	84.09760169	0	0.616438356	0	0.616438356
76	47	0	0.9	71.447171	8.7	4.3	1.2	15	17	59	217	43	167	96	13	0	0	0	1	0	0	0	0	0.7	87.31941038	0	6.64109589	0	6.64109589
77	47	1	1.1	76.384803	8.8	4.3	0.6	23	12	71	196					0	0	0	1	0	0	0	0	0.95	82.81402675	0	6.369863014	0	6.369863014
78	47	0	0.7	95.485573	9.2	4.3	0.9	21	21	49	162	37		157	13.6	0	1	0	0	0	0	0	0	0.55	116.0165263	0	5.115068493	0	5.115068493
79	47	0	0.8	81.849315	9.1	4.4	0.6	19	14	44	208	42	148	89		0	0	0	1	0	0	0	0	0.71	86.61169508	0	4.509589041	0	4.509589041
80	47	1	1	85.265653	9.8	4.8	0.5	30	39	72	432	32	63	218		0	0	0	0	0	0	0	0	0.91	87.74807639	0	4.249315068	0	4.249315068
81	47	0	0.7	95.485573	8.6	4.1	0.7	19	13	66	164	49	98	65		0	0	0	1	0	0	0	0	0.72	85.33491513	0	4.183561644	0	4.183561644
82	47	1	0.9	96.289353	9.5	4.5	1.2	15	13	68	143	51	66	95		0	0	0	1	0	0	0	0	0.71	116.9695589	0	3.98630137	0	3.98630137
83	47	1	0.9	96.289353	8.8	4.1	0.8	28	35	71	189	44	72	644		0	0	0	1	0	0	0	0	0.82	99.17161682	0	3.695890411	0	3.695890411
84	47	1	1.11	75.591229	9.1	4.3	1	25	36	95	159	31		316	14.3	0	1	0	1	0	0	0	0	1.03	76.38616805	0	3.180821918	0	3.180821918
85	47	1	0.9	96.289353	9.3	4.4	0.6	75	104	92	183	46		94	15.9	0	0	0	0	0	0	0	0	0.86	94.08987796	0	3.109589041	0	3.109589041
86	47	0	0.8	81.849315	8.9	4.3	0.5	20	15	79	142	48	75	163		0	0	0	1	0	0	0	0	0.68	91.6937208	0	2.715068493	0	2.715068493
87	47	1	1.1	76.384803	9.6	4.6	0.9	23	22	69	165	43		139		0	0	0	1	1	0	1	1	0.95	84.74116627	0	0.652054794	0	0.652054794
88	48	1	0.8	109.837888	9.1	4.2	1.1	19	10	96	220	37		116	15.4	0	0	0	0	0	0	0	0	0.68	121.8388557	0	5.306849315	0	5.306849315
89	48	0	0.9	71.142469	8.7	4.1	0.4	20	16	103	233					0	0	0	1	1	0	0	0	0.74	82.06646643	0	5.093150685	0	5.093150685
90	48	1	0.9	95.878705	9.7	4.2	0.9	25	20	95	184					0	0	0	0	0	0	0	0	0.88	90.86268133	0	4.219178082	0	4.219178082
91	48	0	0.68	98.312673	9.6	4.3	1	23	18	53	125				13.5	0	0	0	1	0	0	0	0	0.62	101.2721216	0	3.520547945	0	3.520547945
92	48	1	1.02	82.983819	8.8	4.3	1	24	15	58	246	44		149	16.6	0	0	0	0	0	0	0	0	1.08	72.05823053	0	3.084931507	0	3.084931507
93	48	1	0.99	85.892452	8.6	4.3	1.1	40	34	99	214	54		39	16.3	0	0	0	1	0	0	0	0	0.99	79.70849665	0	2.961643835	0	2.961643835
94	48	1	0.86	101.043133	9	4.1	1.2	34	29	55	150	64	7	254	16.2	0	0	0	1	0	0	0	1	0.97	81.6794941	0	2.742465754	0	2.742465754
95	48	0	0.62	109.371654	9.4	4.1	1.2	24	16	66	161				14.1	0	0	0	1	0	0	0	0	0.76	80.73170266	0	1.463013699	0	1.463013699
96	48	1	0.94	91.186065	9.6	4.6	1	29	40	68	145	36		355	15.4	0	0	0	0	0	0	0	0	1.04	75.8699675	0	1.112328767	0	1.112328767
97	48	0	0.9	71.142469	8.7	4.2	1	15	13	54	171	58	13	46		0	0	0	1	0	0	0	0	0.82	74.14591406	0	0.835616439	0	0.835616439
98	48	0	0.7	95.078353	9.6	4.3	0.5	16	14	73	243	53		132		0	0	0	1	0	0	0	1	0.7	89.27831097	0	0.087671233	0	0.087671233
99	49	1	1	84.547386	8.8	4.2	0.9	22	16	52	269	55	28	11		0	0	0	1	0	0	0	0	0.83	96.19547817	0	5.983561644	0	5.983561644
100	49	1	0.8	109.379098	9.2	3.9	0.7	12	11	73	185					0	0	0	0	0	0	1	0	0.68	121.4722349	0	5.104109589	0	5.104109589
101	49	0	0.9	70.845309	9.3	4.4	1	40	55	70	219	45		95		0	0	0	0	0	0	0	0	0.91	64.46892174	0	4.805479452	0	4.805479452
102	49	1	1.1	75.741347	9.3	4.4	0.7	19	21	57	225	38	136	464		0	0	0	1	0	0	0	0	0.93	84.7581026	0	4.726027397	0	4.726027397
103	49	1	0.9	95.478223	9.2	4.6	1.1	21	25	62	182	42	93	311		0	0	0	1	0	0	0	1	0.72	114.0033598	0	4.44109589	0	4.44109589
104	49	1	1	84.547386	9.2	4.1	1.1	22	21	51	244	47	188	144		0	0	0	1	0	0	0	0	0.76	107.1959184	0	4.224657534	0	4.224657534
105	49	1	0.9	95.478223	8.7	4.2	0.7	19	24	67	141	6	56	159		0	0	0	1	0	0	0	1	0.78	104.2612054	0	3.646575343	0	3.646575343
106	49	1	1.26	64.754891	9.1	4.2	1	24	25	29	201	32		176	14.3	0	0	0	1	0	0	0	0	1.07	72.3989612	0	3.621917808	0	3.621917808
107	49	1	0.9	95.478223	8	3.7	0.5	38	31	48	113					0	0	0	1	0	1	1	0	0.63	133.4580048	0	3.536986301	0	3.536986301
108	49	0	0.64	104.996607	8.9	3.9	0.5	15	13	47	177				1.1	0	0	0	1	0	0	0	0	0.63	99.03527694	0	3.512328767	0	3.512328767
109	49	1	0.8	109.379098	8.6	4	0.8	25	29	67	159					0	0	0	1	0	0	0	0	0.99	79.32856103	0	3.175342465	0	3.175342465
110	49	0	0.52	133.425579	8.6	4	0.9	17	20	54	197	54	137	83	11.5	0	0	0	1	0	0	0	0	0.54	118.6644376	0	2.75890411	0	2.75890411
111	49	0	0.73	90.205366	8.7	3.9	0.3	23	18	58	230					0	0	0	1	0	0	0	0	0.63	99.39790009	0	2.575342465	0	2.575342465
112	49	1	0.9	95.478223	9	4.3	0.9	34	43	79	210	45		187	16.3	0	0	0	0	0	0	0	0	0.9	88.80295957	0	2.452054794	0	2.452054794
113	49	0	0.84	76.716479	9.2	4.4	0.6	30	26	45	180	49	86	148	13.6	0	0	0	1	0	0	0	1	0.6	105.2721172	0	2.293150685	0	2.293150685
114	49	1	0.8	109.379098	9	3.7	0.5	23	16	71	128					0	0	0	1	0	0	0	0	0.96	82.72934206	0	1.539726027	0	1.539726027
115	49	1	0.77	114.31149	8.7	4	0.8	34	41	76	253	43	13	766	14.9	0	0	0	1	0	0	0	0	0.82	99.49457369	0	0.890410959	0	0.890410959
116	49	1	0.99	85.533682	9	4	1.1	21	17	71	203				16	0	0	0	1	0	0	0	0	1.31	57.94542991	1	0.810958904	0	0.884931507
117	49	0	0.6	113.115056	9.7	4.3	0.8	24	17	66	215					0	0	0	1	0	0	0	0	0.7	88.89298061	0	0.123287671	0	0.123287671
118	50	1	1.2	68.225059	9.1	4.4	0.6	18	24	85	169				16.5	0	0	0	1	0	0	0	0	0.89	88.57814323	0	5.515068493	0	5.515068493
119	50	0	0.7	94.293707	9.2	4.3	0.4	18	15	73	187	6	16	51		0	0	0	1	0	0	0	0	0.74	81.48897415	0	4.97260274	0	4.97260274
120	50	1	0.9	95.087455	8.4	4.1	1.1	30	20	53	234				15.4	0	0	0	1	0	0	0	0	0.96	81.3755139	0	4.819178082	0	4.819178082
121	50	1	1.07	77.877177	8.8	4.3	1	16	15	80	193	39		143		0	0	0	1	1	1	0	0	0.94	83.6044808	0	4.087671233	0	4.087671233
122	50	0	0.8	80.82766	8.9	4.1	1.1	18	12	58	174	53		52	11.3	0	0	0	0	0	0	0	0	0.77	78.13895854	0	3.931506849	0	3.931506849
123	50	1	1.04	80.4753	9.2	4.2	1	37	50	89	184	5		7	15.9	0	0	0	0	0	0	0	0	0.9	87.97944598	0	3.868493151	0	3.868493151
124	50	1	0.9	95.087455	9.5	4.3	1	31	17	67	204	61		116	14.8	0	0	0	0	0	0	0	0	0.7	117.6701678	0	3.665753425	0	3.665753425
125	50	1	1.03	81.377608	8.7	4.4	0.9	20	16	61	158					0	0	0	1	0	0	0	0	0.7	117.6738265	0	3.657534247	0	3.657534247
126	50	1	1.1	75.431357	9.2	4.2	1.2	20	26	101	122	44	68	79		0	0	0	1	0	0	0	0	1.08	71.49790539	0	3.087671233	0	3.087671233
127	50	1	0.71	125.016387	8.4	3.9	0.8	27	11	59	162				14	0	0	0	1	0	0	0	0	0.84	95.61757094	0	2.912328767	0	2.912328767
128	50	0	0.6	112.652104	9.5	4.2	0.3	29	26	59	262					0	0	0	1	0	0	0	0	0.51	126.2934152	0	2.698630137	0	2.698630137
129	50	0	0.55	124.551025	8.9	4.1	0.8	19	16	62	217				14	0	0	0	1	0	0	0	0	0.69	89.12122433	0	2.64109589	0	2.64109589
130	50	1	0.9	95.087455	8.7	4.1	1	18	23	55	118	32	71	76	15.3	0	1	0	1	1	0	1	1	0.84	95.88817141	0	2.180821918	0	2.180821918
131	50	1	1	84.201354	8.9	4.3	0.7	17	17	72	215	56		139	14.7	0	0	0	0	0	0	0	0	0.87	92.27131196	0	1.657534247	0	1.657534247
132	50	1	0.79	110.524209	9.1	3.9	1.2	68	43	70	148				16.8	0	0	0	1	0	0	0	0	0.62	136.4706102	0	1.547945205	0	1.547945205
133	50	1	0.93	91.556621	8.6	4	1.1	20	22	54	153				13.4	0	0	0	1	0	0	0	0	0.84	96.26556843	0	1.180821918	0	1.180821918
134	50	1	0.8	108.931437	8.9	3.9	0.9	14	24	79	169	46	17	133		0	0	0	1	0	0	0	0	0.9	89.0273273	0	0.816438356	0	0.816438356
135	50	1	0.8	108.931437	9.3	4.4	0.8	17	19	97	172	33	111	181		0	0	0	1	0	0	0	0	0.75	110.0221926	0	0.482191781	0	0.482191781
136	51	0	0.7	93.915414	8.5	3.9	0.8	18	16	59	139				11.9	0	0	0	1	0	0	0	0	0.68	88.84610988	0	7.073972603	0	7.073972603
137	51	1	1	83.86355	8.5	3.9	0.8	21	17	58	129					0	0	0	1	0	0	0	0	0.88	89.22547767	0	6.112328767	0	6.112328767
138	51	1	0.8	108.494419	9.4	4.3	1	21	28	51	224	39		11	14.6	0	0	0	0	0	0	0	0	0.74	109.0519686	0	5.915068493	0	5.915068493
139	51	1	0.7	126.569803	9.5	4.2	1.1	25	17	79	197	56	141	81		0	0	0	1	1	0	0	1	0.76	105.8454319	0	5.654794521	0	5.654794521
140	51	1	0.9	94.705977	9.9	4.7	0.7	46	57	115	320					0	0	0	1	0	0	0	0	0.82	97.13257057	0	5.15890411	0	5.15890411
141	51	0	0.9	70.272298	9.7	4.4	1.1	22	18	110	207	6	119	17		0	0	0	1	0	0	0	0	0.7	86.51267465	0	5.150684932	0	5.150684932
142	51	0	0.7	93.915414	9.2	4.3	0.9	16	10	61	191	58	118	93		0	0	0	1	0	0	0	0	0.6	103.3684416	0	5.117808219	0	5.117808219
143	51	0	0.8	80.50339	8.7	3.8	0.9	17	16	70	169	49		61		0	0	0	1	0	0	0	0	0.68	89.57659756	0	4.778082192	0	4.778082192
144	51	0	0.7	93.915414	9.3	4.4	0.7	22	15	58	176	42	12	88		0	0	0	1	0	0	0	0	0.68	89.68955785	0	4.432876712	0	4.432876712
145	51	0	0.8	80.50339	9.3	4.1	0.7	28	34	89	136					0	0	0	1	0	0	0	1	0.77	77.73428451	0	4.328767124	0	4.328767124
146	51	1	1	83.86355	9.4	4.5	1.1	33	31	43	204	37		147		0	0	0	1	0	0	0	0	0.84	94.80142635	0	4.194520548	0	4.194520548
147	51	1	0.92	92.334094	8.7	4.4	0.9	17	24	91	190				14.9	0	0	0	1	0	0	0	0	1.42	51.80151701	1	3.783561644	0	3.789041096
148	51	0	0.8	80.50339	9	4.2	0.7	19	12	42	183	56	112	86		0	0	0	1	0	0	0	0	0.52	122.5259538	0	3.783561644	0	3.783561644
149	51	0	0.9	70.272298	9.2	4.7	0.8	24	12	61	194					0	0	0	1	0	0	0	0	0.82	72.44119952	0	3.764383562	0	3.764383562
150	51	0	0.59	114.397568	9.2	4.3	1	24	8	90	155	39		16	12.9	0	0	0	0	0	0	0	0	0.54	117.4932551	0	3.350684932	0	3.350684932
151	51	0	0.76	85.41244	9.3	4.1	0.4	31	25	100	208				13.2	0	0	0	1	0	0	0	1	0.8	74.65223644	0	3.342465754	0	3.342465754
152	51	1	0.86	99.807236	8.9	3.9	0.6	81	104	67	181	33	123	224	14.7	0	0	0	1	0	0	0	0	0.87	91.35888626	0	3.249315068	0	3.249315068
153	51	0	0.6	112.200159	1.7	4.4	0.8	19	14	125	186	73	9	76	13.1	0	0	0	1	0	0	0	0	0.58	108.3610124	0	2.936986301	0	2.936986301
154	51	0	0.64	104.147374	9.7	4.3	0.7	22	22	69	240	41	112	455	13.7	0	0	0	1	0	0	0	1	0.64	96.86188642	0	2.561643836	0	2.561643836
155	51	1	1.23	66.042384	9.1	3.8	0.8	18	17	83	111				12.1	0	0	0	1	1	1	1	1	2.39	28.49312963	1	1.320547945	1	1.893150685
156	51	0	0.5	138.474125	8.7	3.7	0.7	21	13	52	153					0	0	0	1	0	0	0	0	0.68	89.69585822	1	1.057534247	0	4.41369863
157	51	0	0.8	80.50339	9.3	4.2	0.5	18	14	64	232	61	163	79		0	0	0	1	0	0	0	0	0.67	92.5619012	0	0.630136986	0	0.630136986
158	51	0	0.7	93.915414	9.8	4.3	0.9	23	18	84	217	37	167	13		0	0	0	1	0	0	0	0	0.8	75.52434687	0	0.320547945	0	0.320547945
159	51	1	0.96	87.908777	8.7	4.1	0.8	24	26	79	237	68	155	159	15.6	0	0	0	1	0	0	0	0	0.9	88.8760904	0	0.243835616	0	0.243835616
160	52	0	0.8	80.186681	8.8	4.1	0.8	19	22	82	235	1	147	56	12.8	0	0	0	1	0	0	0	0	0.61	100.4056124	0	6.953424658	0	6.953424658
161	52	0	0.6	111.758751	8.9	4.3	0.9	28	32	87	210	55	136	27		0	0	0	1	0	0	0	0	0.58	106.6465963	0	6.345205479	0	6.345205479
162	52	1	0.9	94.333393	9.1	4.2	1.1	22	16	74	209					0	0	0	1	0	0	0	0	0.84	93.74355172	0	6.331506849	0	6.331506849
163	52	0	0.7	93.54594	9.4	4.6	0.7	30	37	65	267	49	21	173		0	0	0	1	0	0	0	1	0.87	67.0223594	0	5.37260274	0	5.37260274
164	52	0	0.9	69.995839	8.7	4.4	1.2	20	19	77	169	49		35	14.7	0	0	0	0	0	0	0	0	0.79	74.96571456	0	5.178082192	0	5.178082192
165	52	1	1	83.533621	9.1	4.4	0.8	18	17	69	156	49	89	99		0	0	0	0	0	0	0	0	0.89	88.05498565	0	5.15890411	0	5.15890411
166	52	1	0.9	94.333393	9.3	3.9	1	25	20	82	203					0	0	0	1	1	0	0	0	0.9	86.97857949	0	4.991780822	0	4.991780822
167	52	1	1.2	67.684021	9	4.4	1	37	28	71	170	32		271		0	0	0	1	0	0	0	0	1.04	73.76648168	0	4.408219178	0	4.408219178
168	52	1	0.74	118.240949	9.2	4.3	0.6	31	37	78	233	49	155	159		0	0	0	1	0	0	0	0	0.85	93.10352055	0	4.408219178	0	4.408219178
169	52	1	0.9	94.333393	8.7	4.1	1	21	31	72	165	38	122	44		0	0	0	1	1	0	0	0	0.85	93.16790996	0	4.216438356	0	4.216438356
170	52	1	1	83.533621	8.5	4.2	0.9	15	14	78	163	55	93	59		0	0	0	1	1	0	0	1	0.82	97.12199261	0	4.189041096	0	4.189041096
171	52	1	0.9	94.333393	9.2	4.3	1	26	15	64	201				15.8	0	0	0	1	0	0	0	0	0.73	111.4039968	0	3.356164383	0	3.356164383
172	52	1	0.9	94.333393	9.1	4.4	1	19	17	92	252	77	158	11		0	0	0	1	0	0	0	0	0.81	98.80607347	0	3.356164383	0	3.356164383
173	52	1	0.85	100.765501	9.3	4.5	0.8	14	17	95	189					0	0	0	1	0	0	0	0	0.85	93.46942194	0	3.328767123	0	3.328767123
174	52	1	1	83.533621	8.7	4.1	0.6	16	13	57	188	39	111	266		0	0	0	1	0	0	0	0	0.81	98.91363182	0	3.060273972	0	3.060273972
175	52	0	0.8	80.186681	8.8	4.1	0.5	42	51	50	164	44		187		0	0	0	0	0	0	0	0	0.72	84.27187642	0	2.443835616	0	2.443835616
176	52	1	0.84	102.151092	8.9	4.3	0.6	23	27	74	197				14.6	0	0	0	1	0	0	0	0	0.92	85.6798178	0	2.167123288	0	2.167123288
177	52	0	0.8	80.186681	9.4	4	0.6	19	22	80	262	46		144		0	0	0	1	0	0	0	0	0.68	90.1425934	0	2.073972602	0	2.073972602
178	52	1	0.84	102.151092	9	4.4	0.8	33	50	78	160	28		293	15.8	0	0	0	1	0	0	0	0	0.84	95.23324002	0	1.97260274	0	1.97260274
179	52	1	0.85	100.765501	8.6	4.2	0.8	24	33	52	194	53		116	14.1	0	0	0	0	0	0	0	0	0.88	90.39850195	0	1.553424658	0	1.553424658
180	52	1	0.88	96.811802	8.9	4.4	0.8	27	23	62	190	6	96	278		0	0	0	1	0	0	0	0	0.68	121.9740438	0	1.016438356	0	1.016438356
181	53	1	0.8	107.650522	8.7	4	0.7	28	27	56	125	45		52	1.3	0	1	0	1	1	0	0	0	0.91	85.03339572	0	6.830136986	0	6.830136986
182	53	0	0.8	79.877215	9.3	4.2	0.8	30	35	104	179				12.8	0	0	0	1	1	0	1	1	0.75	78.97650115	0	6.430136986	0	6.430136986
183	53	0	0.7	93.184917	9.1	4.1	0.5	20	19	62	218					0	0	0	1	0	0	0	0	0.59	104.4749099	0	5.589041096	0	5.589041096
184	53	0	0.7	93.184917	8.3	3.7	0.6	25	58	83	123					0	0	0	1	0	0	0	0	0.46	139.4461338	0	5.156164383	0	5.156164383
185	53	1	0.9	93.96933	8.9	4.3	1.2	34	41	77	172	52	86	176		0	0	0	1	1	0	0	1	0.9	86.67033489	0	4.997260274	0	4.997260274
186	53	1	0.8	107.650522	8.9	4	0.6	23	27	110	228	46	167	18		0	0	0	1	0	0	0	0	0.84	93.89172047	0	4.879452055	0	4.879452055
187	53	1	1.1	74.544367	9.4	4.4	0.8	115	51	47	238	4		234	16.4	0	0	1	0	0	0	0	0	1.2	62.29308182	0	4.506849315	0	4.506849315
188	53	0	0.66	99.732121	8.5	4	0.7	22	16	62	182					0	0	0	1	0	0	0	0	0.76	78.31104515	0	4.465753424	0	4.465753424
189	53	0	1	61.743147	9.6	4.4	0.8	27	38	70	123	51	48	11		0	0	0	1	1	0	0	1	0.98	58.40996029	0	4.41369863	0	4.41369863
190	53	1	0.99	84.181948	9	4.3	0.7	36	45	88	174	57		67		0	0	0	1	0	0	0	0	0.78	102.4764046	0	4.320547945	0	4.320547945
191	53	1	0.79	109.224565	8.6	3.7	0.4	16	15	108	150					0	0	0	1	0	0	0	0	0.7	116.109122	0	4.315068493	0	4.315068493
192	53	0	0.7	93.184917	8.9	3.9	1.1	19	16	92	200	38	143	89	13.3	0	0	0	1	0	0	0	0	0.61	101.0052515	0	4.249315068	0	4.249315068
193	53	1	1.1	74.544367	9.2	4.2	0.7	26	29	62	154					0	0	0	1	0	0	0	0	0.85	93.03116809	0	3.624657534	0	3.624657534
194	53	1	0.9	93.96933	8.8	4.1	1.1	20	36	67	165	38	13	184		0	0	0	1	0	0	0	0	0.93	83.89838083	0	3.493150685	0	3.493150685
195	53	1	0.84	101.756859	9.6	4.3	1.2	39	38	64	307	52		289	16.3	0	0	0	1	0	0	0	0	0.75	107.5444149	0	3.476712329	0	3.476712329
196	53	1	0.95	88.285412	8.8	4.3	1.2	19	20	92	181	34		88		0	0	0	0	0	0	0	0	0.83	95.67555593	0	3.471232876	0	3.471232876
197	53	1	0.9	93.96933	9.2	4.2	0.9	130	72	88	200	7	12	79	15.1	0	1	0	1	1	0	0	1	0.84	94.42288693	0	3.293150685	0	3.293150685
198	53	1	0.9	93.96933	8.9	4.1	1.2	37	39	63	224	5		67	16.6	0	0	0	0	0	0	0	0	0.8	99.96992063	0	3.076712328	0	3.076712328
199	53	0	0.66	99.732121	8.4	3.8	1	32	48	76	142	32	92	122	13.7	0	0	0	1	0	0	0	0	0.6	103.5538235	0	2.624657534	0	2.624657534
200	53	0	0.77	83.479235	9.1	4.2	0.3	24	40	84	193	43	126	114		0	0	0	1	0	0	0	0	0.57	110.0939385	0	2.065753424	0	2.065753424
201	53	0	0.7	93.184917	9.5	4.6	0.7	27	34	62	181	5		28		0	0	0	1	0	0	0	1	0.62	99.96072181	0	1.936986302	0	1.936986302
202	53	1	0.9	93.96933	9.6	4.5	0.9	20	32	125	119					0	0	0	0	0	0	0	0	0.87	91.34297207	0	1.295890411	0	1.295890411
203	53	0	0.8	79.877215	9.6	4.3	1.1	28	36	123	211	6	131	97		0	0	0	1	0	0	0	1	0.7	87.23455241	0	0.898630137	0	0.898630137
204	53	1	0.89	95.188815	8.2	3.7	0.3	10	10	62	139					1	0	0	1	0	0	0	0	1.21	62.54992479	1	0.753424658	0	0.756164384
205	53	0	0.8	79.877215	9.5	4.2	1.1	20	16	65	253	49	171	169		0	0	0	1	0	0	0	0	0.8	74.96630741	0	0.230136986	0	0.230136986
206	54	1	0.7	125.109681	9.7	4.1	1.2	42	61	100	204				16	0	0	0	1	0	0	0	0	0.69	116.6214612	0	6.865753424	0	6.865753424
207	54	1	0.9	93.613439	9.3	4.1	0.9	26	28	110	135	46	74	151	16.1	0	0	0	1	1	1	1	1	0.92	83.72928882	0	6.673972603	0	6.673972603
208	54	1	0.8	107.242816	8.6	4	0.8	28	25	80	248	31	178	371		0	0	0	1	0	0	0	0	0.73	109.3979683	0	6.539726028	0	6.539726028
209	54	1	1	82.896092	9	4.1	1.1	40	33	106	174					0	0	0	1	0	1	0	0	0.9	86.02491199	0	6.17260274	0	6.17260274
210	54	1	1.2	67.167456	9.6	4.5	0.8	25	36	61	224					0	0	0	1	1	0	0	0	1.18	63.22102701	0	4.82739726	0	4.82739726
211	54	0	0.75	85.727494	8.7	4	1.2	30	46	112	190	32	13	154		0	0	0	1	0	0	0	0	0.73	81.65518671	0	4.8	0	4.8
212	54	1	0.9	93.613439	8.5	4	1	17	17	61	191	37		12		0	0	0	0	0	0	0	0	0.81	97.64357434	0	4.679452055	0	4.679452055
213	54	1	0.9	93.613439	8.8	3.9	1	52	38	67	190	43	122	161		0	0	0	1	0	0	0	0	0.98	78.38752871	0	4.621917808	0	4.621917808
214	54	1	0.9	93.613439	9.4	4.3	1	44	41	55	189	37	126	179		0	0	0	1	1	1	0	0	0.9	86.48615947	0	4.608219178	0	4.608219178
215	54	1	1.1	74.262044	8.3	4	0.6	18	20	86	151	48	89	46		0	0	0	1	0	0	0	0	1.05	72.43802051	0	4.424657534	0	4.424657534
216	54	0	0.9	69.46163	8.5	3.9	0.8	18	14	83	219	52	158	117	13.7	0	0	0	1	0	0	0	0	0.76	78.06773866	0	4.353424658	0	4.353424658
217	54	0	0.42	167.382922	9	4	1.2	22	23	69	144	41	86	55		0	0	0	1	0	0	0	0	0.46	139.4394669	0	4.169863013	0	4.169863013
218	54	1	0.9	93.613439	9.1	4.4	0.9	27	24	96	230	42		71	15.1	0	1	0	0	0	0	0	0	0.77	103.7562811	0	4.024657535	0	4.024657535
219	54	0	0.78	81.933905	9.1	4.3	0.5	29	32	81	187	33	111	255		0	0	0	1	0	0	0	0	0.67	90.39892301	0	4.008219178	0	4.008219178
220	54	1	1	82.896092	9.3	4.5	1.1	31	57	65	194	32	115	183		0	0	0	1	0	0	0	0	0.87	90.14471649	0	3.945205479	0	3.945205479
221	54	1	0.9	93.613439	8.3	3.8	0.3	22	28	124	124	41	68	45		0	0	0	1	0	0	0	0	0.79	100.7599631	0	3.942465754	0	3.942465754
222	54	0	0.6	110.905806	9.6	4.3	1	19	18	86	239	53		132	14.5	0	0	0	0	0	0	0	0	0.7	85.96772728	0	3.926027398	0	3.926027398
223	54	1	0.75	115.534944	9.2	4.2	1	19	15	79	189	55	115	71		0	0	0	1	1	0	0	0	0.72	112.1772426	0	3.865753424	0	3.865753424
224	54	0	0.83	76.264901	9.3	4.1	0.8	30	32	102	169	46		151	13	0	0	0	0	1	0	0	1	0.74	80.67517268	0	3.758904109	0	3.758904109
225	54	0	0.7	92.831996	9.3	4.3	0.6	47	42	99	151					0	0	0	1	0	0	1	1	0.59	105.0003392	0	3.158904109	0	3.158904109
226	54	1	0.8	107.242816	9.1	4.3	1	18	17	94	165	57		74	14.9	0	0	0	0	0	0	0	0	0.75	107.4873154	0	2.624657534	0	2.624657534
227	54	1	0.97	85.861698	8.8	4	0.8	31	26	80	138	33	69	273		0	0	0	1	0	0	0	0	1.04	73.79196361	0	2.312328767	0	2.312328767
228	54	1	1	82.896092	9.2	4.4	0.9	30	21	54	237	88	13	112		0	0	0	1	0	0	0	0	0.9	87.38389926	0	1.701369863	0	1.701369863
229	54	0	0.65	101.120408	8.5	4.3	1.1	21	21	84	195	41		239	12.9	0	0	0	1	0	0	0	0	0.6	103.5911372	0	1.526027398	0	1.526027398
230	54	0	0.7	92.831996	8.7	3.6	0.7	17	20	53	121					0	0	0	1	0	0	0	0	0.97	59.52041627	1	1.468493151	0	1.468493151
231	54	1	0.8	107.242816	9.3	4.5	0.7	47	39	69	205	58	122	243		0	0	0	1	0	0	0	0	0.8	100.2246637	0	1.378082192	0	1.378082192
232	54	1	1	82.896092	9	4	1.1	21	12	64	187	53	117	92	15.7	0	0	0	1	0	0	0	0	0.97	80.35524565	0	0.997260274	0	0.997260274
233	54	0	0.9	69.46163	9.4	4.1	1.1	39	23	108	168	6		68	14.2	0	0	0	0	0	0	0	0	0.8	74.72195508	0	0.093150685	0	0.093150685
234	55	0	0.9	69.203375	8.8	4.4	0.9	25	24	68	186	33	13	114	13.4	0	0	0	1	0	0	0	0	0.61	99.5847452	0	6.38630137	0	6.38630137
235	55	1	0.8	106.844093	9.1	4	0.7	24	23	62	211	5	175	93		0	0	0	1	0	0	0	0	0.93	82.60429131	0	5.989041096	0	5.989041096
236	55	0	0.8	79.27884	9.2	3.5	1.2	20	18	93	127	29		96		0	0	0	1	1	1	1	1	0.87	66.2242356	0	5.860273973	0	5.860273973
237	55	1	0.9	93.265389	9	4.2	0.7	40	32	92	207	61		125	14.1	0	0	0	0	0	0	0	0	0.72	111.2494759	0	5.282191781	0	5.282191781
238	55	1	0.8	106.844093	9.4	3.8	0.7	25	20	105	198	37	129	2		0	0	0	1	1	0	0	1	0.83	94.50553092	0	5	0	5
239	55	0	0.8	79.27884	8.8	4.2	0.7	19	30	69	177					0	0	0	1	0	0	1	1	0.65	93.04084355	0	4.797260274	0	4.797260274
240	55	1	0.8	106.844093	9.2	4.3	0.5	24	39	81	122	44	52	184		0	0	0	1	1	0	0	1	0.76	104.6996385	0	4.775342466	0	4.775342466
241	55	0	0.7	92.486852	9.2	4.1	0.6	22	13	75	150	46	86	54		0	0	0	1	0	0	0	0	0.67	89.88841509	0	4.649315069	0	4.649315069
242	55	0	0.8	79.27884	9.6	4.4	0.6	17	14	94	179	62	99	116		0	0	0	1	0	0	0	1	0.63	96.50796328	0	4.643835616	0	4.643835616
243	55	1	0.8	106.844093	9.2	4.3	0.9	46	49	95	192	52	12	271		0	0	0	1	0	0	0	0	0.96	80.01935258	0	4.550684932	0	4.550684932
244	55	0	0.6	110.493465	8.8	4.2	1.1	22	24	114	136	29		81	13.2	0	0	0	0	0	0	0	0	0.58	106.2107258	0	4.534246576	0	4.534246576
245	55	1	0.9	93.265389	9.1	4.5	0.7	24	21	103	171	64	9	99		0	0	0	1	0	0	0	0	0.8	98.77413383	0	4.501369863	0	4.501369863
246	55	0	0.8	79.27884	8.3	3.8	0.4	18	14	79	189	55		116		0	0	0	1	0	0	0	0	0.86	67.47634776	0	4.265753425	0	4.265753425
247	55	1	0.74	116.902274	9.2	4.2	0.5	19	24	87	201					0	0	0	0	0	0	0	0	0.77	103.3668282	0	4.109589041	0	4.109589041
248	55	0	0.8	79.27884	9.5	4.3	1	37	101	100	309	59	253	163		0	0	0	1	0	0	0	0	0.59	104.4540956	0	3.646575343	0	3.646575343
249	55	0	0.8	79.27884	9.2	4.2	1	19	19	85	179	4	12	183		0	0	0	1	1	0	0	0	0.74	80.45403099	0	3.545205479	0	3.545205479
250	55	1	0.8	106.844093	8.3	3.9	0.6	16	17	93	201	42	145	94	12.3	0	1	0	1	1	0	0	1	0.77	103.5949237	0	3.471232876	0	3.471232876
251	55	1	1.1	73.985941	9	4.3	1	24	28	63	229	64		91	15.2	0	0	0	0	0	0	0	0	1.02	74.90859346	0	3.4	0	3.4
252	55	0	0.6	110.493465	8.8	4.1	0.7	18	12	99	133	42	58	265	14.2	0	1	0	1	0	0	0	1	0.76	78.09007942	0	3.271232877	0	3.271232877
253	55	1	0.9	93.265389	9	4.3	0.6	20	18	70	182	43	126	73	16.3	0	0	0	1	0	0	0	0	0.93	83.37224999	0	3.271232877	0	3.271232877
254	55	1	1	82.587888	8.2	3.7	0.9	18	14	56	157					0	0	0	1	0	0	0	0	1.01	75.86436524	0	3.024657534	0	3.024657534
255	55	1	0.81	105.323347	9.3	4.1	1.1	15	17	103	181				13.2	0	0	0	1	0	0	0	0	0.78	102.3141041	0	2.769863014	0	2.769863014
256	55	0	0.82	77.051651	9.7	4.6	1	32	30	113	174	58		117	12.9	0	0	0	1	0	0	0	0	0.76	78.33304281	0	2.38630137	0	2.38630137
257	55	0	0.72	89.528526	8.4	3.4	0.5	15	20	89	187	52	119	76		0	0	0	0	0	0	1	0	0.65	93.8632734	0	2.260273973	0	2.260273973
258	55	1	1.07	76.384894	9	4.2	1	20	19	82	201	49		88	14.4	0	0	0	1	0	0	0	0	0.9	86.9074533	0	2.221917808	0	2.221917808
259	55	1	1.5	51.72578	9.3	4.2	0.8	16	18	70	179	41	14	141		0	0	0	1	0	0	0	0	1.67	42.5898034	0	2.178082192	0	2.178082192
260	55	1	1	82.587888	9.6	4.4	1.1	21	20	77	209	49		123		0	0	0	0	0	0	0	0	0.92	84.81181701	0	1.953424658	0	1.953424658
261	55	1	0.8	106.844093	8.7	4.1	1.2	41	46	97	112				15.7	0	0	0	1	0	0	0	0	0.9	87.09276093	0	1.624657535	0	1.624657535
262	55	0	0.6	110.493465	9.8	4.2	0.8	26	16	75	223	78	12	95		0	0	0	1	0	0	0	0	0.69	87.93071367	0	1.246575343	0	1.246575343
263	55	0	0.8	79.27884	9	4.4	0.8	27	25	106	238	68	168	15		0	0	0	1	0	0	0	0	0.8	74.26627638	0	0.747945205	0	0.747945205
264	55	0	0.52	130.333265	9.2	3.8	0.5	23	18	94	168				13.1	0	0	0	0	0	0	0	0	0.47	137.2117283	0	0.726027397	0	0.726027397
265	55	1	1.1	73.985941	8.6	4.1	1.2	30	18	111	187	54		55	13.9	0	0	0	0	0	0	0	0	1.04	73.99697591	0	0.547945206	0	0.547945206
266	56	1	1.23	64.800345	9	4.4	1	17	15	74	184	47		144	18.3	1	0	0	0	0	0	0	0	1.04	72.15158808	0	6.906849315	0	6.906849315
267	56	0	0.8	78.989387	8.8	4.1	1.1	30	26	80	224				13.1	1	0	0	1	0	0	0	0	0.74	79.30371601	0	6.849315068	0	6.849315068
268	56	1	1.4	55.807949	8.9	3.9	1.1	19	17	79	188	54	119	117		0	0	0	1	0	1	0	0	0.9	85.45351506	0	6.180821918	0	6.180821918
269	56	0	0.7	92.149175	9.2	4.2	0.7	26	41	100	111	4	64	64		0	0	0	1	1	0	1	1	0.62	97.67074753	0	5.580821918	0	5.580821918
270	56	0	0.7	92.149175	9	4.3	0.8	44	42	163	235	44	188	96	13.2	0	0	0	1	0	0	0	0	0.63	95.95416008	0	5.35890411	0	5.35890411
271	56	0	0.7	92.149175	9.5	4.3	0.9	19	10	78	194	49	131	71		0	0	0	1	1	0	0	0	0.71	83.59839095	0	5.326027397	0	5.326027397
272	56	1	1.1	73.715813	9.2	4.3	0.7	21	13	101	154					0	0	0	1	0	0	0	1	1.07	70.19596254	0	5.273972603	0	5.273972603
273	56	0	0.8	78.989387	9.4	4.4	0.8	32	35	80	171	42	11	178		0	0	0	1	0	0	0	0	0.64	94.3074224	0	5.098630137	0	5.098630137
274	56	1	0.8	106.453997	9.4	4.5	1.2	16	22	108	226	48	164	115		0	0	0	1	0	0	0	0	0.81	96.85840452	0	5.060273973	0	5.060273973
275	56	1	1	82.286354	8.7	4	0.7	27	33	99	152					0	0	0	1	0	0	0	0	0.91	84.70519516	0	4.980821918	0	4.980821918
276	56	0	0.6	110.090045	9	4.4	0.9	38	34	105	166	41	15	134		0	0	0	1	0	0	0	0	0.55	112.4087148	0	4.890410959	0	4.890410959
277	56	0	0.9	68.950709	9	4.3	0.8	21	18	84	195	6	129	65	13	0	0	0	1	0	0	0	0	0.76	77.39902846	0	4.879452055	0	4.879452055
278	56	1	1.3	60.790706	9.2	4.2	0.9	40	42	41	199	32		23	14.2	0	0	0	1	0	0	0	0	1.11	67.38376068	0	4.832876712	0	4.832876712
279	56	1	1.24	64.197659	8.7	3.3	0.3	16	7	83	151					0	0	0	1	1	1	1	0	1.41	51.17349659	0	4.567123288	0	4.567123288
280	56	0	0.7	92.149175	9	4.2	0.8	20	14	63	190	64	12	63		0	0	0	1	0	0	0	0	0.55	112.5623169	0	4.482191781	0	4.482191781
281	56	1	1.06	76.935158	8.9	4.3	1.1	25	19	52	201	47	13	137		0	0	0	1	0	0	0	0	0.92	83.81860036	0	4.356164384	0	4.356164384
282	56	0	0.5	135.869884	9.3	4.1	0.6	22	15	91	182					0	0	0	1	0	0	0	0	0.53	117.5647917	0	4.263013699	0	4.263013699
283	56	0	0.76	83.806114	9.5	4.5	0.5	17	11	105	196	47	93	76	12	0	0	0	1	1	0	0	0	0.75	78.81050678	0	4.049315069	0	4.049315069
284	56	1	1	82.286354	9.4	4.2	0.8	16	17	67	194					0	0	0	1	0	0	0	0	0.94	81.90178832	0	3.857534246	0	3.857534246
285	56	0	0.63	104.062821	9.1	4.1	0.7	15	13	54	215	37	154	88		0	0	0	1	0	0	0	0	0.6	102.037742	0	3.816438356	0	3.816438356
286	56	0	0.7	92.149175	9.3	4.4	0.7	30	52	107	220	44	146	172		0	0	0	1	0	0	0	0	0.73	81.38142898	0	3.780821918	0	3.780821918
287	56	0	0.7	92.149175	9.4	4.4	0.9	17	21	112	241	47		11	14.7	0	0	0	0	0	0	0	0	0.51	123.155557	0	3.652054794	0	3.652054794
288	56	0	0.7	92.149175	9.3	4.1	1	26	7	63	169					0	0	0	1	1	0	0	1	0.74	80.15469955	0	3.630136987	0	3.630136987
289	56	0	0.81	77.865106	9	3.9	0.8	28	24	72	218	59	141	73	12.2	0	0	0	1	0	0	0	0	0.77	76.60327687	0	3.471232876	0	3.471232876
290	56	1	0.88	95.366274	9.1	4.5	0.8	19	21	95	122	48	55	8		0	0	0	1	0	0	0	1	0.86	90.98633841	0	3.112328767	0	3.112328767
291	56	0	0.65	100.376622	9.7	4.3	0.9	31	26	86	228	74		84	14.1	0	0	0	1	0	0	0	0	0.71	84.24287931	0	3.049315068	0	3.049315068
292	56	1	0.88	95.366274	9.1	4.3	0.7	19	19	49	108	5	43	15	13	0	1	0	1	0	0	0	0	0.86	91.03349372	0	2.961643835	0	2.961643835
293	56	0	0.7	92.149175	9.2	4.6	1.1	23	16	69	210	52	131	7	12.6	0	0	0	1	0	0	0	0	0.6	102.3788432	0	2.841095891	0	2.841095891
294	56	1	0.79	108.010545	9.1	3.9	1.1	30	20	62	184	71		148	15.3	0	0	0	1	0	0	0	0	0.75	106.7163958	0	2.668493151	0	2.668493151
295	56	0	0.66	98.623609	9.5	4.4	0.6	19	20	69	214					0	0	0	1	0	0	0	0	0.85	68.58156128	1	2.46849315	0	2.46849315
296	56	1	0.77	111.254484	8.9	4.5	0.9	16	8	120	133					0	0	0	1	0	0	0	0	0.86	91.21314634	0	2.391780822	0	2.391780822
297	56	0	0.7	92.149175	8.8	4.2	0.8	16	11	62	223	46		19		0	0	0	1	0	0	0	0	0.7	85.95287767	0	1.975342465	0	1.975342465
298	56	0	0.8	78.989387	9.3	4.5	0.6	28	28	101	227	58		83	13	0	0	0	0	0	0	0	0	0.73	81.89907334	0	1.942465753	0	1.942465753
299	56	0	0.9	68.950709	8.8	4.3	0.6	71	41	114	217	81	16	144		0	0	0	1	0	0	0	0	0.82	71.74770216	0	1.421917808	0	1.421917808
300	56	0	1.2	49.471996	9.4	4.3	0.5	39	52	208	190	69	1	132		0	0	0	0	0	0	0	0	1.49	36.04265022	0	1.210958904	0	1.210958904
301	56	1	1.05	77.781331	9.6	4.3	1.2	45	26	78	234	56		112	15.9	0	0	0	0	0	0	0	0	1.03	74.4066852	0	1.109589041	0	1.109589041
302	56	0	0.7	92.149175	8.8	4.3	0.7	17	13	80	147	44	9	45		0	0	0	1	0	0	0	0	0.65	93.91898411	0	1.093150685	0	1.093150685
303	56	1	0.9	92.92487	9.3	4.2	0.9	25	26	121	154	4		113		0	0	0	1	0	0	0	0	0.78	102.5811222	0	1.032876713	0	1.032876713
304	56	1	0.8	106.453997	7.8	3	0.6	16	14	58	107					1	0	0	1	1	0	0	1	0.7	116.299324	0	0.854794521	0	0.854794521
305	56	0	0.8	78.989387	9.4	4.2	0.8	22	19	118	235	43	165	18		0	0	0	1	0	1	0	0	0.9	64.58291428	0	0.797260274	0	0.797260274
306	56	0	0.9	68.950709	9.1	4.2	1.1	54	91	64	179	36		151	13.3	0	0	0	0	0	0	0	0	0.78	76.21055345	0	0.682191781	0	0.682191781
307	57	1	1	81.991228	8.6	4.1	0.6	26	32	65	166	25	55	539	14.6	0	0	0	1	0	0	1	0	0.8	97.23240121	0	7.295890411	0	7.295890411
308	57	1	0.9	92.591589	9.2	4.4	1.2	29	31	140	214	46	15	242	15.8	0	0	0	1	0	0	0	0	0.9	84.89654401	0	7.216438356	0	7.216438356
309	57	0	0.7	91.818676	9.8	4.5	1.1	21	11	87	314	58		93	12.7	0	0	0	0	0	0	0	0	0.66	90.51603562	0	5.783561644	0	5.783561644
310	57	0	0.6	109.695199	9.3	4.1	1	33	75	89	156	48	83	1		0	0	0	1	0	0	0	1	0.63	95.55640318	0	5.627397261	0	5.627397261
311	57	0	0.7	91.818676	9.2	4.2	1	24	32	69	215					0	0	0	1	0	0	0	0	0.55	111.8223864	0	5.479452055	0	5.479452055
312	57	1	1.1	73.451426	9.4	4.2	0.6	21	15	45	113	43	7	68	13.1	0	1	1	1	1	0	1	1	1.08	69.18526393	0	5.421917808	0	5.421917808
313	57	0	0.8	78.706087	9.4	4.3	1.2	30	32	138	143	35		128	13.7	0	0	0	1	1	0	1	1	0.85	67.7002261	0	5.315068493	0	5.315068493
314	57	1	1.2	66.43428	9.1	4	1	20	21	76	201	31	144	124		0	0	0	1	1	1	0	1	1.37	52.61099061	0	5.232876713	0	5.232876713
315	57	1	0.8	106.072193	9	4.1	1.1	45	73	206	152	71		41	12.8	0	0	0	0	0	0	1	0	0.72	110.7801812	0	4.550684932	0	4.550684932
316	57	1	0.8	106.072193	1	4.2	0.9	35	41	76	226					0	0	0	0	0	0	0	0	0.78	101.0414985	0	4.443835617	0	4.443835617
317	57	0	0.8	78.706087	9.2	4.2	1	23	19	92	207	66	127	86		0	0	0	1	0	0	0	0	0.63	95.97678912	0	4.287671233	0	4.287671233
318	57	0	0.7	91.818676	8.9	3.8	1.1	23	12	80	160	33	17	133		0	0	0	1	0	0	0	0	0.6	101.5356767	0	4.287671233	0	4.287671233
319	57	1	0.84	100.26494	8.4	4.1	0.7	24	23	65	183					0	0	0	1	0	0	0	0	0.78	101.1038041	0	4.257534247	0	4.257534247
320	57	1	0.8	106.072193	9.3	4.5	0.7	20	34	102	212	57	128	277		0	0	0	1	0	0	0	0	0.74	107.4715039	0	4.15890411	0	4.15890411
321	57	1	1	81.991228	9.5	4.3	0.9	25	22	74	122	32		265	14.9	0	0	0	0	0	0	0	0	0.87	89.18425949	0	4.084931507	0	4.084931507
322	57	0	0.8	78.706087	8.9	4.2	0.9	24	17	42	141	72		14	11.7	0	1	0	0	0	0	0	0	0.6	101.6902455	0	3.830136986	0	3.830136986
323	57	0	0.9	68.703412	9.1	4.2	0.8	17	19	64	213	46	142	189		0	0	0	1	0	0	0	0	1.02	55.12709001	0	3.81369863	0	3.81369863
324	57	1	1.17	68.403907	9.4	4.3	1.1	26	11	94	143	41	16	94	13.8	0	0	0	1	0	0	0	0	0.88	88.12030035	0	3.728767124	0	3.728767124
325	57	1	1.05	77.502363	1.9	4.3	0.5	27	20	100	128	6		88		0	0	0	1	0	0	0	0	0.92	83.73850182	0	3.64109589	0	3.64109589
326	57	1	1.1	73.451426	9	4.1	0.3	36	44	104	200	33	143	195		0	0	0	1	0	0	0	0	1.06	71.24290985	0	3.087671233	0	3.087671233
327	57	1	0.9	92.591589	8.6	4	1.2	27	22	71	196	61	122	77	14	0	1	0	1	0	0	0	0	0.99	77.09350462	0	3.063013699	0	3.063013699
328	57	1	0.98	83.925223	8.8	4.2	1.1	21	24	60	252	46		11	15.2	0	0	0	0	0	0	0	0	0.87	89.50846343	0	3.002739726	0	3.002739726
329	57	1	0.9	92.591589	9.2	4.2	0.7	23	31	82	219	5	148	93		0	0	0	1	0	0	0	0	0.76	104.6199383	0	3	0	3
330	57	0	0.8	78.706087	9	4.1	0.8	36	31	110	173	61		44	12.3	0	0	0	0	0	0	0	0	0.64	94.68177968	0	2.917808219	0	2.917808219
331	57	1	1.06	76.659225	9.3	4.2	0.8	22	24	51	196	45		112	14.1	0	1	0	0	0	0	0	0	1.11	67.81697067	0	1.942465753	0	1.942465753
332	57	1	0.78	109.216995	8.8	4	0.6	18	22	79	124				12.5	0	0	0	1	0	0	1	1	0.56	149.4467779	0	1.77260274	0	1.77260274
333	57	1	0.64	137.225778	7.6	2.8	0.7	20	5	70	90				9.6	0	0	0	1	0	1	0	0	0.57	146.4321728	0	1.75890411	0	1.75890411
334	57	0	0.9	68.703412	9.4	4.5	1.1	21	25	72	190	55	113	98		0	0	0	1	0	0	0	0	0.8	73.57100857	0	1.391780822	0	1.391780822
335	57	0	0.68	94.94211	8.9	4.3	0.8	24	28	74	230	53	167	94	13	0	0	0	1	0	0	0	0	0.66	91.97872527	0	1.016438356	0	1.016438356
336	57	1	0.9	92.591589	9.1	4.2	0.8	26	19	77	104	26	58	14		0	0	0	1	0	0	0	0	0.9	86.80895611	0	0.542465753	0	0.542465753
337	58	1	0.9	92.265269	9	4.2	0.7	20	15	67	192	56		165	15.3	0	0	0	0	0	0	0	0	0.72	109.9548777	0	5.860273973	0	5.860273973
338	58	1	0.8	105.698363	8.8	3.9	1.1	25	28	56	194					0	0	0	1	0	1	0	0	1.02	73.56680013	1	5.838356164	0	5.838356164
339	58	1	0.8	105.698363	9	4.2	0.7	16	12	86	181	62	11	93		0	0	0	1	0	0	0	0	0.75	105.1157908	0	5.202739726	0	5.202739726
340	58	0	0.8	78.428703	9.6	4.2	0.9	63	66	71	233	5	162	142		1	0	0	1	0	0	0	1	0.6	100.93011	0	5.120547945	0	5.120547945
341	58	0	0.7	91.49508	9.3	4.4	0.7	18	16	90	224	48	158	93		0	0	0	1	0	0	0	0	0.69	85.92300809	0	5.024657534	0	5.024657534
342	58	0	1.1	54.309239	9.1	4.1	0.4	20	15	83	198	43	12	231		0	0	0	1	0	0	1	1	0.97	58.01611686	0	4.923287671	0	4.923287671
343	58	0	0.7	91.49508	8.5	4	0.8	16	14	113	200	75	116	77		0	0	0	1	0	0	0	0	0.7	84.53942617	0	4.909589041	0	4.909589041
344	58	1	1	81.702267	9.1	4.2	1	27	39	73	195					0	0	0	1	0	0	0	0	0.92	83.11872924	0	4.901369863	0	4.901369863
345	58	1	1.1	73.192562	9.8	4.2	1.1	27	18	50	185					0	0	0	1	0	0	0	0	1.21	60.58701697	0	4.898630137	0	4.898630137
346	58	1	1.1	73.192562	8.9	4.5	0.9	27	27	89	185	35		196	15.5	0	0	0	0	0	0	0	0	0.91	84.18409681	0	4.863013699	0	4.863013699
347	58	0	0.7	91.49508	8.5	4.1	0.9	21	21	53	200	49	117	26		0	0	0	1	0	0	0	0	0.66	90.52726538	0	4.745205479	0	4.745205479
348	58	1	0.7	123.307919	8.8	4.3	0.7	17	23	94	170	37	15	242		0	0	0	1	0	0	1	1	0.76	103.6961779	0	4.679452055	0	4.679452055
349	58	1	1.4	55.411812	9	4.2	0.8	20	20	51	198	34	96	419		0	0	0	1	0	0	0	1	1.08	69.15755775	0	4.545205479	0	4.545205479
350	58	1	1.2	66.200146	8.5	4	0.6	21	12	74	154	49	96	87		0	0	0	1	1	0	0	0	1.23	59.54134499	0	4.432876712	0	4.432876712
351	58	0	0.9	68.461281	9.2	4.2	0.7	15	17	72	181	4	12	25		0	0	0	1	0	0	0	0	0.75	78.22158539	0	4.309589041	0	4.309589041
352	58	1	0.92	89.954512	8.8	4.2	1.1	28	34	51	138	43		53		0	0	0	1	1	1	0	0	0.98	77.44694571	0	4.21369863	0	4.21369863
353	58	1	0.8	105.698363	9	4.1	1.1	18	14	55	166	56		76		0	0	0	0	0	0	0	0	0.71	112.4004605	0	4.043835616	0	4.043835616
354	58	0	0.7	91.49508	9.2	3.9	0.7	21	12	88	204	39	149	148	14.7	0	1	0	1	0	0	0	0	0.78	74.83376278	0	4.008219178	0	4.008219178
355	58	0	0.74	85.811891	9.2	4.2	0.7	24	30	62	223	46	157	145		0	0	0	1	1	0	0	1	0.69	86.22486848	0	3.945205479	0	3.945205479
356	58	1	1.06	76.389055	9.5	4.5	1.2	33	38	98	191	41		127	16.2	0	1	0	0	0	0	0	0	1.06	70.83514504	0	3.810958904	0	3.810958904
357	58	1	1.09	73.968009	9.4	4.6	1	50	44	81	184	42	117	183	14.4	0	0	0	1	0	0	0	0	1.08	69.3279088	0	3.791780822	0	3.791780822
358	58	0	0.75	84.492893	8.8	4.2	0.7	25	17	73	195	41		179	13.1	0	0	0	0	0	0	0	0	0.71	83.4964101	0	3.695890411	0	3.695890411
359	58	0	0.67	96.238879	8.9	4.3	0.5	18	12	61	156	64	76	76		0	0	0	1	0	0	0	0	0.63	95.87261029	0	3.616438356	0	3.616438356
360	58	1	0.9	92.265269	8.9	4	1.2	25	15	60	153	46	1	71	15.3	0	0	0	1	0	0	0	0	0.9	85.65439488	0	3.465753425	0	3.465753425
361	58	1	0.64	136.742154	9.5	4.4	0.7	26	29	52	166				14.9	0	0	0	1	0	0	0	0	0.82	95.37095056	1	3.457534247	0	3.457534247
362	58	0	0.7	91.49508	9.3	4.4	0.8	19	11	73	218	57		87		0	0	0	1	0	0	0	0	0.75	78.44123713	0	3.45479452	0	3.45479452
363	58	1	0.95	86.684424	8.6	4.1	0.7	16	13	72	170	42	125	113	15.3	0	0	0	0	0	0	0	1	1.09	68.74732631	0	3.117808219	0	3.117808219
364	58	0	0.7	91.49508	8.9	4.2	0.5	21	11	64	149	49	96	41	13.7	0	0	0	1	0	0	0	0	0.71	83.70416951	0	2.945205479	0	2.945205479
365	58	1	1.04	78.086801	8.4	3.6	1.1	26	17	129	121	44	62	66		0	0	0	1	0	0	0	0	1.28	57.22206576	0	2.539726027	0	2.539726027
366	58	1	1	81.702267	9.5	4.2	1	24	21	87	162				16	0	0	0	1	0	0	0	1	0.86	90.63429228	0	2.252054795	0	2.252054795
367	58	0	0.9	68.461281	8.3	4.2	0.9	46	23	75	193	34	145	124	12.6	0	0	0	1	0	0	0	0	0.8	73.15618357	0	2.04109589	0	2.04109589
368	58	0	0.63	103.32416	8.6	4	1.1	24	23	81	237	53	186	57	15	0	0	0	1	0	0	0	0	0.67	89.77569021	0	2.019178082	0	2.019178082
369	58	0	0.8	78.428703	8.9	4	0.9	33	34	110	175					0	0	0	1	0	0	0	0	0.74	80.06379922	0	1.964383562	0	1.964383562
370	58	1	0.74	115.648686	8.2	3.1	1.2	47	11	103	118				11.6	0	0	0	1	0	0	0	0	0.85	92.06560438	0	1.610958904	0	1.610958904
371	58	1	1.04	78.086801	9.1	4.2	1	35	51	88	259	47	156	392	16.5	0	0	0	1	1	0	0	0	1.08	69.84586329	0	1.567123288	0	1.567123288
372	58	0	0.7	91.49508	9.6	4.6	0.8	26	20	91	169					0	0	0	1	0	0	0	0	0.74	80.21388884	0	1.41369863	0	1.41369863
373	58	0	0.8	78.428703	8.9	4.3	1.2	35	30	69	215	51	145	163		0	0	0	1	0	0	0	0	0.8	73.42125648	0	0.980821918	0	0.980821918
374	58	1	0.8	105.698363	8.3	3.3	1	60	27	199	91					0	0	0	1	0	0	0	0	0.58	143.6001212	0	0.602739726	0	0.602739726
375	58	1	0.81	104.193924	9.3	4.4	1.1	30	34	86	144	34		174	15.7	0	0	0	0	0	0	0	1	0.98	78.44342312	0	0.416438356	0	0.416438356
376	58	0	0.73	87.16985	9.8	4.5	0.7	36	51	37	199	4	121	243		0	0	0	1	0	0	0	0	0.85	68.65748367	0	0.150684931	0	0.150684931
377	58	1	0.96	85.643243	9	4.3	0.8	21	25	73	218	48		83	14.3	0	0	0	0	0	0	0	0	0.91	85.53774978	0	0.112328767	0	0.112328767
378	59	0	0.7	91.178126	9.1	4.4	0.7	36	31	33	209	38	156	132	12.6	0	0	0	1	0	0	0	0	0.56	108.3037755	0	7.016438356	0	7.016438356
379	59	1	1	81.419237	8.8	3.8	0.7	18	16	105	195					0	0	0	1	0	0	0	0	1.23	59.00437582	0	6.282191781	0	6.282191781
380	59	0	0.6	108.929939	8.9	3.6	0.8	21	53	141	121					0	0	0	1	1	0	0	1	0.55	110.8543213	0	6.21369863	0	6.21369863
381	59	0	0.8	78.157014	8.8	3.2	1.2	22	14	56	142					1	0	0	1	0	0	0	1	0.77	75.19796761	0	6.150684931	0	6.150684931
382	59	0	0.7	91.178126	8.8	4.1	0.7	16	12	65	182	37	119	166		0	0	0	1	0	0	0	0	0.71	82.67418418	0	5.778082192	0	5.778082192
383	59	0	0.9	68.224121	8.9	4.2	0.6	27	17	73	210	38	116	136	12.7	0	0	0	1	0	0	0	1	0.79	73.09919706	0	5.739726027	0	5.739726027
384	59	0	0.7	91.178126	9.5	4.4	0.8	30	36	64	266	71	173	114		0	0	0	1	0	0	0	0	0.59	102.4310084	0	5.578082192	0	5.578082192
385	59	1	1.2	65.970818	1	4.3	0.9	52	54	40	162	34	94	27		0	0	0	1	1	0	1	1	1.06	70.25727144	0	5.356164384	0	5.356164384
386	59	0	0.8	78.157014	9.2	4.1	0.6	15	10	65	150	43	9	58		0	0	0	1	1	0	0	0	0.61	98.64869633	0	5.309589041	0	5.309589041
387	59	1	1.1	72.939011	9.1	4.4	0.6	33	51	123	147	47	8	141		0	0	0	1	1	0	0	1	0.91	83.95726637	0	4.704109589	0	4.704109589
388	59	0	0.9	68.224121	8.8	4.1	0.9	22	17	64	185	7		77	13.4	0	0	0	0	0	0	0	0	0.86	66.50945439	0	4.632876713	0	4.632876713
389	59	1	1.1	72.939011	9.3	3.9	0.8	25	8	90	232	79	127	112		0	0	0	1	0	0	0	1	0.95	79.92123838	0	4.58630137	0	4.58630137
390	59	0	0.8	78.157014	9.4	4.3	1	26	26	56	268	41		221		0	0	0	1	0	0	0	0	0.74	79.13495648	0	4.512328767	0	4.512328767
391	59	0	0.7	91.178126	9.1	4.3	0.9	19	20	65	266	53	186	144		0	0	0	1	1	0	0	0	0.59	102.8109508	0	4.410958904	0	4.410958904
392	59	0	0.9	68.224121	9	3.9	0.7	20	15	71	198	43	147	79		0	0	0	1	0	0	0	0	0.7	84.40700806	0	4.397260274	0	4.397260274
393	59	0	1.3	44.631674	9.7	4.1	0.7	20	32	103	165	55	8	134		0	0	0	1	1	0	1	1	1.68	30.64892055	1	4.356164384	0	5.265753425
394	59	0	1	60.413473	9.2	4.1	0.8	23	13	115	148	44	75	143		0	0	0	1	0	0	0	1	0.81	71.33745386	0	4.334246575	0	4.334246575
395	59	1	0.66	131.514406	8.4	3.6	1	35	28	147	159					0	0	0	1	0	0	0	0	0.89	86.25375625	1	4.284931507	0	4.284931507
396	59	1	0.9	91.945647	9.1	4.1	0.7	32	30	59	133					0	0	0	1	0	0	0	0	1.05	71.27745303	0	4.263013699	0	4.263013699
397	59	1	1.15	69.291781	9.5	4.5	0.9	23	20	99	224	46	152	15		0	0	0	1	0	0	0	0	1.01	74.56585801	0	4.175342466	0	4.175342466
398	59	1	0.9	91.945647	9.2	4.2	0.6	24	26	54	135	46	76	52		0	0	0	1	0	0	0	0	0.87	88.60758557	0	4.068493151	0	4.068493151
399	59	0	0.7	91.178126	9	4.3	0.6	24	20	110	152					0	0	0	1	0	0	0	0	0.64	93.71511309	0	4.024657535	0	4.024657535
400	59	1	0.9	91.945647	9.3	4.3	0.7	27	29	150	224	48	147	12	16.3	0	0	0	1	0	0	0	0	0.88	87.46515692	0	4.002739726	0	4.002739726
401	59	0	0.61	106.871812	9.3	4.2	0.7	30	26	50	192	68	122	84		0	0	0	1	0	0	0	0	0.51	121.9100403	0	3.715068493	0	3.715068493
402	59	0	0.77	81.681462	8.8	3.8	0.7	28	26	75	189				13.5	0	0	0	0	0	0	0	0	0.68	87.48806252	0	3.652054794	0	3.652054794
403	59	1	1.04	77.816296	9.4	4.5	0.9	32	34	90	177				15.7	0	0	0	1	0	0	0	1	1.02	73.91582709	0	3.367123288	0	3.367123288
404	59	1	0.9	91.945647	9	4.2	0.6	15	18	97	252	43	184	188		0	0	0	1	0	0	0	0	0.7	114.1992441	0	3.194520548	0	3.194520548
405	59	1	1.03	78.688791	8.7	4.2	1.1	54	30	85	147	25		115	15.9	0	0	0	0	0	0	0	0	0.85	91.44100881	0	2.643835617	0	2.643835617
406	59	1	0.91	90.780645	8.6	4.2	0.7	49	37	113	217	6		57	14.9	0	0	0	0	0	0	0	0	0.79	99.51657527	0	2.597260274	0	2.597260274
407	59	0	0.68	94.27977	1	4.4	0.6	17	14	81	207	49	148	136	13.5	0	0	0	1	0	0	0	0	0.68	87.81313768	0	2.517808219	0	2.517808219
408	59	1	1.06	76.124431	8.8	4.2	0.5	22	23	60	156	55	89	12		0	0	0	1	0	0	0	0	1.18	62.73786424	0	2.093150685	0	2.093150685
409	59	0	0.68	94.27977	9	4.3	0.8	30	20	65	165	67		33	11.6	0	0	0	0	0	0	0	0	0.66	91.14624024	0	1.673972603	0	1.673972603
410	59	0	0.8	78.157014	9.2	4.4	0.6	20	15	96	236	45		223		0	0	0	1	0	0	0	0	0.71	83.83616704	0	1.473972602	0	1.473972602
411	59	0	0.56	117.957299	9.4	3.7	0.4	20	16	53	179				12.5	0	0	0	0	0	0	0	0	0.61	100.0096076	0	1.112328767	0	1.112328767
412	59	1	1.5	50.9		4.2	0.8	17	11	85	134	36	77	144		0	0	0	1	1	0	1	1	4.28	14.23650351	1	0.983561644	1	0.989041096
413	59	1	0.8	105.332207	9.2	4.1	0.5	32	19	76	192					0	0	0	1	0	0	0	0	0.7	115.1516322	0	0.701369863	0	0.701369863
414	59	0	0.7	91.178126	9.6	4.3	0.9	17	8	158	250	47	178	161	14.3	0	0	0	1	0	0	0	0	0.7	85.47598039	0	0.58630137	0	0.58630137
415	60	0	0.9	67.991747	8.8	4	0.8	16	26	97	191	39	133	149	13.3	0	0	0	1	0	0	0	0	0.61	97.77543132	0	7.189041096	0	7.189041096
416	60	1	0.9	91.632477	8.8	3.9	0.6	35	19	80	107	42	58	44	6.5	0	0	0	1	0	0	0	0	0.88	86.39479906	0	6.942465754	0	6.942465754
417	60	1	1.1	72.690579	9	4.1	0.5	29	47	80	173	34	122	18		0	0	0	1	0	0	0	0	1.27	56.63810012	0	6.580821918	0	6.580821918
418	60	0	0.7	90.867571	9.5	4.3	0.9	28	22	106	206	39	159	165	12.7	0	0	0	1	0	0	0	0	0.59	101.9310761	0	6.153424658	0	6.153424658
419	60	1	0.8	104.973443	7.9	3.9	0.8	19	15	90	125	32	77	47	13.1	0	0	0	1	0	0	0	1	0.76	102.5841098	0	6.098630137	0	6.098630137
420	60	1	0.8	104.973443	8.8	3.7	0.6	30	28	57	113				13.5	0	0	0	1	0	0	0	0	0.74	105.7955749	0	6.082191781	0	6.082191781
421	60	0	0.8	77.890808	9.2	4.3	0.9	24	31	99	128	51	53	126		0	0	0	1	0	0	0	0	0.67	88.07374213	0	5.953424657	0	5.953424657
422	60	1	0.8	104.973443	8.9	4	0.7	27	45	99	142					0	0	0	1	1	0	1	0	0.76	102.652434	0	5.882191781	0	5.882191781
423	60	0	1	60.207703	9	4	0.5	22	26	79	174	42		94	12.7	0	1	0	1	0	0	0	1	0.66	89.69276553	0	5.673972602	0	5.673972602
424	60	0	0.8	77.890808	9.7	4.3	0.9	19	14	81	210	61	139	8		0	0	0	1	0	0	0	0	0.78	73.99578363	0	5.54520548	0	5.54520548
425	60	0	0.7	90.867571	9	4.2	0.6	24	21	48	135	32	61	33		0	0	0	1	0	0	0	0	0.53	115.6610896	0	5.309589041	0	5.309589041
426	60	0	0.8	77.890808	9.7	4.3	1.2	30	46	67	171					0	0	0	1	1	1	1	1	0.77	75.19732569	0	5.153424658	0	5.153424658
427	60	1	1	81.141921	8.7	4.1	0.9	19	10	83	224	36		181	14.7	0	0	0	0	1	0	0	0	0.86	89.28382812	0	4.876712328	0	4.876712328
428	60	1	0.9	91.632477	9.1	4.5	0.8	13	16	67	107	28	55	75		0	0	0	1	0	0	0	1	0.71	111.4331736	0	4.742465753	0	4.742465753
429	60	0	0.7	90.867571	9	4	0.9	26	25	152	156	32	68	12		0	0	0	1	0	0	1	1	0.72	81.37079343	0	4.698630137	0	4.698630137
430	60	0	0.9	67.991747	1.1	4.4	0.6	16	10	68	240	66	142	66		1	0	0	1	0	0	0	0	0.73	80.0989148	0	4.646575342	0	4.646575342
431	60	1	0.75	113.0901	8.9	3.9	0.7	11	8	62	174					0	0	0	1	0	1	0	0	0.87	88.2768452	0	4.24109589	0	4.24109589
432	60	0	0.8	77.890808	8.8	4.4	0.9	22	15	116	159	47	16	84		0	0	0	1	0	0	0	0	0.68	87.08662241	0	4.087671233	0	4.087671233
433	60	1	1.1	72.690579	8.9	4.5	0.7	32	36	100	221	44	12	44		0	0	0	1	1	0	0	0	0.97	77.93693714	0	3.931506849	0	3.931506849
434	60	1	1	81.141921	9.8	4.4	0.9	35	64	79	241	39	17	185	16.1	0	1	0	1	0	0	0	0	1.01	74.482113	0	3.526027397	0	3.526027397
435	60	1	0.82	102.024412	8.9	4.2	0.8	24	15	40	208	69		132	13.2	0	0	0	1	0	0	0	0	0.9	85.0979455	0	3.471232876	0	3.471232876
436	60	0	0.83	74.651053	8.9	4	1.1	28	22	70	203	44		198	15.8	0	0	0	0	0	0	0	0	0.68	87.30207099	0	3.312328767	0	3.312328767
437	60	0	0.51	130.953187	8	3.3	0.3	14	9	105	100				8	1	0	0	1	0	1	1	0	0.51	121.694947	0	3.263013699	0	3.263013699
438	60	0	0.8	77.890808	8.5	4.3	1.2	27	27	86	119	38		7	14.4	0	0	0	0	0	0	0	0	0.6	100.9043395	0	3.2	0	3.2
439	60	0	0.57	115.17878	9.4	4.4	0.9	29	12	84	174	77	76	96	13.8	0	0	0	1	0	0	1	1	0.67	88.84731162	0	3.17260274	0	3.17260274
440	60	0	0.64	100.767473	9	4.2	0.8	15	11	63	219	54	144	85	12.7	0	0	0	1	0	0	0	0	0.67	88.98561472	0	2.690410959	0	2.690410959
441	60	0	0.53	125.267296	9.2	4.3	0.7	19	16	56	134				12.9	0	0	0	1	1	1	0	1	0.61	99.22678926	0	2.484931507	0	2.484931507
442	60	0	0.7	90.867571	8.5	4.2	1.2	26	24	82	116	29	73	49	11.1	0	0	0	1	0	0	0	0	0.8	72.60490518	0	2.320547945	0	2.320547945
443	60	0	0.8	77.890808	9.2	4.2	0.8	19	19	57	172	58	93	49		0	0	0	1	0	0	0	1	0.64	93.9525789	0	2.243835616	0	2.243835616
444	60	1	1.1	72.690579	9.4	4.4	0.9	22	18	52	220	53		113	15.9	0	0	0	0	0	0	0	0	0.89	86.60280203	0	2.038356164	0	2.038356164
445	60	1	0.94	87.147662	9	4.3	1.2	25	20	79	267	62	183	12		0	0	0	1	0	0	0	0	0.89	86.65101708	0	1.86849315	0	1.86849315
446	60	1	0.8	104.973443	7.9	3.2	0.6	30	14	65	113					0	0	0	1	0	0	0	0	1.05	70.65415428	1	1.789041096	0	6.060273972
447	60	1	1.06	75.865149	9.3	4.1	1.1	25	27	122	239	39		173	17.3	0	0	0	0	0	0	0	0	1.07	70.10330268	0	1.673972603	0	1.673972603
448	60	0	0.6	108.55892	8.9	3.6	1	17	11	103	193					0	0	0	1	0	0	0	0	0.62	97.86149984	0	0.991780822	0	0.991780822
449	60	1	1	81.141921	8.9	3.1	0.8	24	12	49	117	58	161	127		0	0	0	1	0	1	0	0	1.1	68.06567602	0	0.945205479	0	0.945205479
450	60	1	0.8	104.973443	8.9	4.1	0.6	37	20	70	213					0	0	0	1	0	0	0	0	0.69	116.814216	0	0.37260274	0	0.37260274
451	60	0	0.9	67.991747	9.2	4.4	1	20	16	88	243	63		74	13.3	0	0	1	0	0	0	0	0	0.8	73.08119271	0	0.345205479	0	0.345205479
452	61	0	0.7	90.56318	8.8	3.9	0.6	20	20	76	201	33	161	16	11.8	0	0	0	1	0	0	0	0	0.67	87.39864159	0	7.501369863	0	7.501369863
453	61	0	0.85	72.384464	9.2	4.2	0.7	27	32	100	185	53	118	79	13.7	0	0	0	1	1	0	0	0	0.77	74.48230287	0	7.293150685	0	7.293150685
454	61	0	0.8	77.629888	9.1	4.2	0.8	19	22	58	172				12.9	0	0	0	1	1	1	1	0	0.77	74.51814139	0	7.13150685	0	7.13150685
455	61	0	0.7	90.56318	8.3	3.8	0.8	32	44	108	183	5	122	63	13.5	0	0	0	1	1	0	0	0	0.62	95.73457722	0	6.964383561	0	6.964383561
456	61	0	0.76	82.363713	9.2	4.2	0.7	21	22	64	169	47	53	472	13.8	0	0	0	1	1	0	1	0	0.66	89.08023307	0	6.928767123	0	6.928767123
457	61	0	0.7	90.56318	9.4	4.2	0.8	24	11	119	189	37	142	165		0	0	0	1	0	0	0	0	0.67	87.70696287	0	6.323287671	0	6.323287671
458	61	0	0.7	90.56318	9.2	4.3	1.1	21	16	69	218	77	129	63		0	0	0	1	0	0	0	0	0.63	94.36608415	0	5.616438356	0	5.616438356
459	61	1	0.8	104.6218	9	4.2	1.2	47	41	92	158	81	58	98		0	0	0	1	1	0	0	1	0.82	93.83643447	0	5.569863014	0	5.569863014
460	61	0	0.7	90.56318	9.4	4.1	0.5	26	14	73	176	53	17	55	13.3	0	0	0	1	0	0	0	0	0.58	103.8442341	0	5.523287671	0	5.523287671
461	61	1	0.9	91.325525	9	4.4	1	24	26	85	179	65	1	6		0	0	0	1	1	0	0	0	0.77	100.9854219	0	5.301369863	0	5.301369863
462	61	1	1	80.87011	9.4	4.6	0.7	24	16	53	175	64	99	137		0	0	0	1	0	0	0	0	0.9	84.44850422	0	4.912328767	0	4.912328767
463	61	1	0.8	104.6218	9.4	4.4	0.6	56	29	87	176	111	48	65		0	0	0	1	0	0	0	0	0.61	132.3216361	0	4.82739726	0	4.82739726
464	61	1	1	80.87011	9.1	4.3	0.7	20	15	55	156	65	79	65		0	0	0	1	0	0	0	0	0.89	85.59722172	0	4.712328767	0	4.712328767
465	61	0	0.8	77.629888	8.8	3.9	1	23	13	53	175	82	72	85		0	0	0	1	0	0	0	0	0.78	73.98511441	0	4.591780822	0	4.591780822
466	61	0	0.75	83.632313	8.5	3.8	0.7	19	23	75	118	27	73	63		0	0	0	1	0	0	0	0	0.77	75.11925447	0	4.487671233	0	4.487671233
467	61	1	1.05	76.442623	9.3	4.6	1.1	27	23	76	183	53		48		0	0	0	1	1	0	0	0	0.88	86.79353572	0	4.44109589	0	4.44109589
468	61	1	1.07	74.796134	8.7	4.2	1	28	26	71	207	44	125	311		0	0	0	1	0	0	0	0	1.17	62.49172701	0	4.375342465	0	4.375342465
469	61	0	0.9	67.763987	9.2	4.1	0.9	14	13	100	302	43	243	123		0	0	0	1	0	0	0	1	0.93	60.44460141	0	4.320547945	0	4.320547945
470	61	0	0.9	67.763987	9.6	4.5	0.9	28	29	86	193	56		99		0	0	0	0	0	0	0	0	0.74	78.72619978	0	4.153424657	0	4.153424657
471	61	0	0.5	133.531405	8.9	4.2	0.9	21	20	71	170	5	12	92		0	0	0	1	0	0	0	0	0.48	129.7481259	0	4.123287672	0	4.123287672
472	61	0	0.84	73.379797	8.8	4	0.5	28	17	78	214	65	18	161	11.2	0	1	0	1	1	1	1	1	1.1	49.84608925	1	4.016438356	0	4.016438356
473	61	1	0.7	122.051998	8.6	3.9	1.2	32	40	65	176	65		68	15.7	0	0	0	1	1	0	0	1	0.63	127.8192383	0	3.98630137	0	3.98630137
474	61	0	0.9	67.763987	9.4	4.2	0.6	18	14	85	187	59	111	83		0	0	0	1	0	0	0	0	0.77	75.24491551	0	3.950684932	0	3.950684932
475	61	1	1	80.87011	8.1	4.1	0.6	16	11	93	167	32	16	134		0	0	0	1	0	0	0	0	0.96	78.6304761	0	3.915068493	0	3.915068493
476	61	0	0.68	93.643906	8.7	3.7	0.7	29	23	46	186					0	0	0	0	0	0	0	0	0.69	85.4361642	0	3.81369863	0	3.81369863
477	61	0	0.77	81.130566	9.2	4.2	1	18	20	151	200	53	12	155		0	0	0	1	1	0	0	1	0.69	85.46992746	0	3.687671233	0	3.687671233
478	61	0	1.1	53.756087	8.5	3.6	0.7	30	52	85	245					0	0	0	1	1	0	0	0	0.99	56.40289121	0	3.380821918	0	3.380821918
479	61	0	0.68	93.643906	9.1	3.9	0.8	22	11	50	163				13	0	0	0	1	0	0	0	0	0.63	95.03458462	0	3.339726027	0	3.339726027
480	61	1	0.96	84.770946	9.5	4.5	0.8	38	44	72	226	48	154	245	17.2	0	0	0	1	0	0	0	0	1.03	72.80544864	0	2.569863014	0	2.569863014
481	61	1	1.21	64.901348	9.2	4.2	1.2	20	20	67	235	58	156	66		0	0	0	1	0	0	0	0	1.08	68.93221368	0	2.558904109	0	2.558904109
482	61	0	0.8	77.629888	9.1	4.1	0.7	16		97	195					0	0	0	1	0	0	0	0	0.74	79.16200964	0	2.405479452	0	2.405479452
483	61	0	0.7	90.56318	9.6	3.8	1.1	20	23	93	153					0	0	0	1	0	0	0	0	0.66	90.33905911	0	2.391780822	0	2.391780822
484	61	0	0.9	67.763987	9.3	4.4	0.6	28	22	89	173	56	89	174		0	0	0	1	0	0	0	0	1.11	49.60101238	0	2.273972603	0	2.273972603
485	61	0	10.1	4.161098	9.2	4	0.3	26	20	91	173					0	0	0	1	1	1	0	1	0.93	60.85894372	0	2.15890411	0	2.15890411
486	61	1	0.86	96.244699	9.4	4.3	1.2	30	16	25	156	38	15	59	15.4	0	0	0	1	1	0	0	0	0.96	79.10432844	0	2.021917808	0	2.021917808
487	61	1	0.78	107.7236	9.4	4.3	0.9	15	11	49	192	54	129	83	16.3	0	0	0	1	0	0	0	0	0.63	128.6795287	0	1.873972603	0	1.873972603
488	61	0	0.7	90.56318	9.1	4.3	0.9	36	43	106	241	4	119	45		0	0	0	1	0	0	0	0	0.62	97.2991943	0	1.747945206	0	1.747945206
489	61	1	0.84	98.893953	8.9	4	0.6	21	20	88	175	51		85	14	0	0	0	0	0	0	0	0	0.86	90.00573707	0	1.353424658	0	1.353424658
490	61	1	0.86	96.244699	9.4	4.2	0.8	31	30	139	145	37	89	175	13.5	0	0	0	1	0	0	0	1	0.9	85.4825886	0	1.076712329	0	1.076712329
491	61	0	0.8	77.629888	9.3	4.1	1	25	32	107	160	43	87	183		0	0	0	1	1	1	0	1	0.9	63.44343508	0	1.002739726	0	1.002739726
492	62	0	0.9	67.540674	8.7	3.9	0.9	24	19	71	208	63	142	66	11.4	0	0	0	1	0	0	0	0	0.76	75.48207834	0	6.884931507	0	6.884931507
493	62	1	1.1	72.208333	9.1	4.1	1.2	42	56	82	131				16.6	0	0	0	1	0	0	0	1	1.18	61.23152123	0	6.863013699	0	6.863013699
494	62	1	1.1	72.208333	9.2	4.5	0.7	27	23	67	175	42	13	111	14.4	0	1	0	1	0	0	0	0	0.64	124.3655073	0	6.005479452	0	6.005479452
495	62	0	0.7	90.264734	9.4	4.3	1.1	25	17	65	210	4	151	93		0	0	0	1	0	0	0	0	0.61	97.63520292	0	5.665753424	0	5.665753424
496	62	0	0.9	67.540674	9.4	4.2	1.1	25	4	115	184	35	128	244	14.7	0	0	0	1	0	0	0	0	0.77	74.62504667	0	5.652054795	0	5.652054795
497	62	1	0.9	91.024567	9.1	4.3	0.5	17	14	78	138	35		178		0	0	0	1	0	0	0	1	0.88	86.25763367	0	5.46849315	0	5.46849315
498	62	0	0.7	90.264734	1.1	4.3	0.8	27	18	71	242	58	165	73		0	0	0	1	0	0	0	0	0.62	95.93797186	0	5.257534247	0	5.257534247
499	62	0	0.8	77.374063	8.7	4.1	1.1	26	27	134	137	44	72	27	13	0	0	0	1	1	0	0	1	0.82	69.55934998	0	4.887671233	0	4.887671233
500	62	1	1.1	72.208333	9.2	4.1	0.9	26	23	91	234	41	151	271		0	0	0	1	1	1	0	0	0.85	89.94700335	0	4.854794521	0	4.854794521
501	62	0	0.7	90.264734	8.9	3.9	0.8	27	14	72	204	53	147	76		0	0	0	1	0	0	0	0	0.64	92.72939354	0	4.394520548	0	4.394520548
502	62	1	1.1	72.208333	8.9	4.3	0.9	18	17	76	142	38	91	65		0	0	0	1	1	0	1	1	0.94	80.21536837	0	4.317808219	0	4.317808219
503	62	0	0.7	90.264734	8.6	4.1	1.1	32	25	109	229	56	167	94		0	0	0	1	0	0	0	0	0.66	89.52357188	0	4.287671233	0	4.287671233
504	62	0	0.66	96.606766	8.7	4.4	0.5	17	13	88	167	65	84	67		0	0	0	1	0	0	0	0	0.64	92.79789835	0	4.153424657	0	4.153424657
505	62	1	0.9	91.024567	8.9	4	0.8	23	20	106	166					0	0	0	1	0	0	0	0	1	74.7268851	0	4.145205479	0	4.145205479
506	62	1	0.87	94.656242	8.5	4.4	1.2	30	36	91	206	4	134	21		0	0	0	1	1	0	0	0	0.85	90.14963307	0	4.117808219	0	4.117808219
507	62	1	0.92	88.744883	7.6	3.5	1	22	18	70	130					0	0	0	1	0	0	0	0	1	74.94234283	0	3.21369863	0	3.21369863
508	62	1	1.1	72.208333	8.4	4.1	1	19	15	58	149	34	84	235		0	0	0	1	1	0	0	0	1.29	55.87457285	0	3.134246575	0	3.134246575
509	62	1	0.89	92.205836	9.1	4.1	0.8	21	15	76	162	32	111	146	12.3	0	0	0	0	0	0	1	0	0.86	89.23721107	0	3.043835616	0	3.043835616
510	62	1	1	80.603607	9.2	4.2	0.9	13	13	88	164	56		8	14	0	0	0	0	0	0	0	0	0.98	76.9897969	0	2.054794521	0	2.054794521
511	62	0	0.7	90.264734	9.4	4.2	0.9	15	19	69	210	4	139	197		0	0	0	1	0	0	0	0	0.74	79.02660143	0	1.942465753	0	1.942465753
512	62	0	0.53	124.436244	9	4.3	0.3	28	18	99	191	46	19	219	13.1	0	0	0	1	1	0	0	1	0.49	127.3397778	0	1.520547945	0	1.520547945
513	62	0	0.7	90.264734	8.7	4.2	0.6	24	17	96	201	51	133	85		0	0	0	1	0	0	0	0	0.68	87.34815706	0	1.147945206	0	1.147945206
514	62	1	1.09	72.973352	9.2	4.2	0.5	29	26	62	229	52	179	156		0	0	0	1	0	0	0	0	0.94	81.10996933	0	0.791780822	0	0.791780822
515	62	0	0.62	103.834395	8.7	4	0.6	20	14	72	143				13.9	0	0	0	1	0	0	0	0	0.69	86.07775154	0	0.468493151	0	0.468493151
516	62	1	0.9	91.024567	9.4	4.3	0.5	24	26	114	165	37	114	97		0	0	0	1	0	0	0	0	1	75.64398914	0	0.287671233	0	0.287671233
517	63	0	0.6	107.489016	8.3	4.1	0.9	18	14	48	147				12.9	0	0	0	1	0	0	0	1	0.54	111.4690462	0	7.438356164	0	7.438356164
518	63	0	0.8	77.123154	9.3	4.1	1	25	17	94	171	36	117	145		0	0	0	1	1	0	0	1	0.65	90.32809263	0	6.180821918	0	6.180821918
519	63	0	0.8	77.123154	9.6	4.5	1.2	31	17	96	273	74		89	13.7	0	0	0	0	0	0	0	0	0.71	81.63313718	0	5.950684932	0	5.950684932
520	63	0	0.9	67.321653	9	4.1	0.5	23	26	60	217	3	89	247		0	0	0	1	1	0	0	0	0.94	59.16333288	0	5.309589041	0	5.309589041
521	63	0	0.8	77.123154	8.6	4	0.9	23	22	79	141	37	82	18		0	0	0	1	1	1	0	1	0.59	101.3001014	0	5.208219178	0	5.208219178
522	63	0	1.2	48.303152	8.4	3.7	0.4	22	14	77	143					0	0	0	1	1	0	0	1	1.37	38.33035806	0	5.095890411	0	5.095890411
523	63	0	0.85	71.91197	9.5	4.2	0.6	36	20	75	181	52		192		0	0	0	1	0	0	0	1	0.74	78.07322343	0	4.882191781	0	4.882191781
524	63	0	0.7	89.972024	8.7	4	0.6	26	29	99	202	48		71		0	0	0	1	0	1	0	0	0.55	110.0530538	0	4.58630137	0	4.58630137
525	63	0	0.8	77.123154	9.6	4.2	0.5	14	9	73	185	53	12	72		0	0	0	1	1	0	0	1	0.65	90.77088221	0	4.534246576	0	4.534246576
526	63	0	0.8	77.123154	9	4.1	1	13	11	73	172	45	11	111		0	0	0	1	1	0	0	0	1.02	53.98871371	1	4.37260274	0	4.397260274
527	63	1	1	80.342225	8.1	3.9	0.9	18	16	74	182	34		113	15.2	0	0	0	0	0	0	0	0	0.95	78.99419272	0	4.347945205	0	4.347945205
528	63	1	0.87	94.349291	9	3.9	0.8	19	22	88	157					0	0	0	1	0	0	0	0	0.9	84.10355878	0	4.254794521	0	4.254794521
529	63	1	1.1	71.974175	9	4.2	0.6	15	17	67	195	36		284	13.5	0	0	0	1	0	0	0	0	1.66	41.20787022	1	4.139726028	0	6.602739726
530	63	1	0.81	102.459479	8.9	3.8	0.4	17	10	61	169					0	0	0	1	1	0	0	0	0.58	139.7073556	0	4.098630137	0	4.098630137
531	63	0	0.69	91.478446	8.8	4.2	0.7	21	15	46	126	61	5	78		0	0	0	1	0	0	0	0	0.61	97.83380739	0	3.991780822	0	3.991780822
532	63	0	0.7	89.972024	9	4.3	0.8	30	20	83	124	37	74	11		0	0	0	1	1	0	0	1	0.72	80.84520137	0	3.797260274	0	3.797260274
533	63	0	0.77	80.600982	9.3	4.5	0.6	18	18	71	148	57		57		0	0	0	1	0	0	0	0	0.65	91.03933765	0	3.55890411	0	3.55890411
534	63	1	0.78	107.020428	8.5	3.6	0.5	21	11	63	211				11.5	0	0	0	1	0	0	0	0	0.86	88.94178561	0	3.115068493	0	3.115068493
535	63	1	0.76	110.277007	8.3	4.4	0.3	23	17	140	129				13.2	0	0	0	1	0	1	0	1	0.9	84.5314031	0	2.594520548	0	2.594520548
536	63	1	1.2	65.098158	8.8	4.2	1.2	28	31	67	182	37		79	15.1	0	0	0	0	0	0	0	0	1.07	69.41630382	0	1.739726028	0	1.739726028
537	63	0	0.9	67.321653	9	4.1	0.9	22	19	76	205	53		111	13.8	0	0	0	0	0	0	0	0	0.81	71.04290481	0	1.638356164	0	1.638356164
538	63	1	1.1	71.974175	9.3	4.2	0.8	21	17	55	138	38		112		0	0	0	1	0	0	0	0	1.02	73.40696355	0	1.526027398	0	1.526027398
539	63	1	0.75	111.975538	8.3	3.8	0.7	33	19	66	142				13.9	0	0	0	1	0	0	0	0	0.91	83.82158366	0	1.21369863	0	1.21369863
540	63	0	0.7	89.972024	8.9	4.2	0.9	23	21	110	157	46	17	5	13.6	0	0	0	1	0	0	0	0	0.7	84.23844108	0	1.024657535	0	1.024657535
541	64	1	0.9	90.439801	8.1	4	0.7	23	22	63	145	21	18	13	9.5	0	0	0	1	0	0	1	0	0.56	143.6429653	0	7.435616439	0	7.435616439
542	64	1	0.9	90.439801	8.5	4.2	1.1	20	20	61	197				14.7	0	0	0	1	0	0	0	0	1.03	71.24804666	0	6.715068493	0	6.715068493
543	64	1	1.1	71.744447	9.2	4.3	0.9	31	44	60	135	41	7	142		0	0	0	1	0	0	0	1	0.92	81.35790504	0	5.898630137	0	5.898630137
544	64	1	1	80.085788	9	4	0.9	19	23	77	186	58	122	65	14	0	0	0	1	0	0	0	0	0.94	79.36928579	0	5.873972603	0	5.873972603
545	64	0	0.8	76.876992	9.1	4	0.8	21	16	66	151	37	8	24		0	0	0	1	0	0	1	1	0.79	72.01847119	0	5.668493151	0	5.668493151
546	64	0	0.8	76.876992	9.4	4.5	0.9	26	25	66	148	61	64	129	15.4	0	1	1	1	1	0	0	1	0.81	69.97087687	0	5.665753424	0	5.665753424
547	64	1	1	80.085788	1	4.3	0.9	25	28	72	236	48	18	169		0	0	0	1	0	0	0	0	0.91	82.44962668	0	5.652054795	0	5.652054795
548	64	0	0.7	89.68485	9.6	4.2	0.9	17	14	86	245	41	177	189		0	0	0	1	0	0	0	0	0.67	87.11193618	0	5.619178082	0	5.619178082
549	64	0	0.9	67.106775	9	4.1	1	21	19	59	179	38	124	118		0	0	0	1	0	0	0	0	0.81	70.05665341	0	5.246575342	0	5.246575342
550	64	0	0.7	89.68485	8.8	3.9	0.8	18	12	89	214	62	141	96		0	0	0	1	0	0	0	0	0.52	116.9178254	0	5.005479452	0	5.005479452
551	64	0	0.6	107.145931	9.4	4.2	0.5	22	26	92	197	44	129	134		0	0	0	1	0	0	0	1	0.46	134.693629	0	4.989041096	0	4.989041096
552	64	1	1.1	71.744447	9.1	3.9	1.2	27	19	49	196					0	0	0	1	0	0	0	0	1.09	67.09569049	0	4.895890411	0	4.895890411
553	64	0	0.9	67.106775	9.1	4.2	0.7	26	18	84	216	56	144	96		0	0	0	1	1	1	0	1	0.68	85.85239312	0	4.756164384	0	4.756164384
554	64	0	0.8	76.876992	9	4.2	0.4	25	22	86	178	5	98	156	12.4	0	0	0	0	1	0	1	1	0.9	62.12929552	0	4.736986301	0	4.736986301
555	64	1	1.6	46.558716	9.5	4.3	0.8	15	12	69	208	46	129	187	14	0	0	0	1	0	0	0	0	1.62	42.50171932	0	4.660273973	0	4.660273973
556	64	0	0.9	67.106775	9	3.9	0.5	21	16	80	207	36	143	169		0	0	0	1	0	0	0	0	0.91	61.3649393	0	4.610958904	0	4.610958904
557	64	1	0.88	92.815915	8.5	4	0.8	75	89	106	165	31	92	227		0	0	0	1	0	0	0	0	0.81	94.67128552	0	4.331506849	0	4.331506849
558	64	1	0.9	90.439801	8.4	4	0.5	27	22	68	139	33	81	141		0	0	0	1	1	1	0	0	0.85	89.57522156	0	4.232876712	0	4.232876712
559	64	1	0.98	81.974837	9.2	4.1	0.7	32	40	90	238	49	157	131		0	0	0	1	1	0	0	0	1.06	69.43248144	0	4.210958904	0	4.210958904
560	64	0	0.8	76.876992	9.5	4.3	0.8	30	27	120	196	85	1	31		0	0	0	1	0	0	0	1	0.6	99.35994687	0	4.189041096	0	4.189041096
561	64	1	1.05	75.701242	9.2	4	1	18	18	75	212	41	15	524	15.8	0	0	0	1	0	0	0	0	1.07	68.70605068	0	4.104109589	0	4.104109589
562	64	0	0.53	123.636833	9.6	4.1	0.6	27	28	60	234				12.8	0	0	0	1	0	0	0	0	0.54	112.2406572	0	4.084931507	0	4.084931507
563	64	0	0.69	91.186464	9.1	4.4	1.1	21	12	62	164	33		146		0	0	0	1	1	0	0	0	0.66	89.13356948	0	3.728767124	0	3.728767124
564	64	0	1.29	44.293673	7.3	3.3	0.7	67	14	56	202	59	16	14	8.2	0	0	0	1	1	0	0	1	0.97	57.15628399	0	3.726027397	0	3.726027397
565	64	1	0.95	84.969373	8.8	4	0.9	22	19	61	130	5	125	67		0	0	0	1	0	0	0	1	0.98	76.15184066	0	3.602739726	0	3.602739726
566	64	1	0.99	81.020037	9	4.1	0.8	78	43	83	149	46	78	92	14.9	0	0	0	0	1	0	1	1	0.96	78.03893711	0	3.375342466	0	3.375342466
567	64	0	0.7	89.68485	9.5	4.2	0.8	20	21	60	178	38	14	19	11.6	0	1	0	1	0	0	0	0	0.57	105.8030119	0	2.978082192	0	2.978082192
568	64	1	0.85	96.606426	9.5	4.4	0.8	20	29	74	176	39	113	174	15.5	0	1	0	1	0	0	0	0	0.65	122.5779774	0	2.871232876	0	2.871232876
569	64	1	0.73	115.154489	7.8	3.2	0.4	30	19	205	111				1.1	0	0	0	1	0	0	1	0	0.97	77.22055875	1	2.654794521	0	2.906849315
570	64	0	0.61	105.121511	9.7	4.1	0.8	33	34	85	228				13.8	0	0	0	1	0	0	0	0	0.73	79.83145316	0	1.720547945	0	1.720547945
571	64	0	0.8	76.876992	9.4	3.7	0.8	44	36	63	200					0	0	0	1	1	1	0	1	0.9	62.80023164	0	1.194520548	0	1.194520548
572	64	1	0.8	103.607122	9.1	4.1	1.2	34	27	77	181	47	87	355		0	0	0	1	0	0	0	0	1.32	53.93775557	1	0.58630137	0	4.002739726
573	64	1	1.7	43.41276	1.1	4.5	0.6	15	21	101	161	31	14	186		0	0	0	1	0	0	0	0	2.1	31.90248664	0	0.523287671	0	0.523287671
574	64	0	1.6	34.546795	8.1	3.1	0.8	1124	379	73	127	44		115		0	0	0	1	0	0	0	0	0.89	63.77817167	0	0.378082192	0	0.378082192
575	65	0	0.8	76.635413	8.6	4.1	1.1	23	15	101	204	29	148	163	12.5	0	0	0	1	0	0	0	0	0.64	91.26131672	0	6.824657534	0	6.824657534
576	65	0	0.9	66.895899	9.4	4.3	0.9	17	15	69	219	69	121	142	14.8	0	0	0	1	0	0	0	0	0.62	94.70438447	0	6.684931507	0	6.684931507
577	65	0	0.9	66.895899	9.3	4	0.6	47	15	93	226	46		46		0	0	0	1	0	0	0	0	0.8	70.60960905	0	6.490410959	0	6.490410959
578	65	1	1.2	64.686465	9	3.9	0.8	38	78	95	167	36	16	173		0	0	0	1	0	1	1	0	1.04	70.40497526	0	5.978082192	0	5.978082192
579	65	0	0.9	66.895899	9.6	4.3	0.5	21	17	67	169	39	116	125		0	0	0	1	1	1	0	1	0.91	61.00997302	0	5.6	0	5.6
580	65	0	1.1	53.067446	9.3	4.3	0.9	21	17	117	247	42	174	123		0	0	0	1	1	0	0	0	0.95	58.0662403	0	5.534246575	0	5.534246575
581	65	0	0.8	76.635413	9	4.2	0.6	21	18	79	227	38	166	135		0	0	0	1	0	0	0	0	0.61	96.85704855	0	5.38630137	0	5.38630137
582	65	0	0.78	78.907481	9.4	4.4	0.9	28	42	108	230	45	151	168		0	0	0	1	0	0	0	0	0.64	91.66511878	0	5.279452055	0	5.279452055
583	65	1	0.9	90.155603	8.8	4.2	0.9	31	29	68	177				14.4	0	0	0	1	0	0	0	0	0.82	92.86062708	0	5.087671233	0	5.087671233
584	65	0	0.7	89.403024	8.9	3.8	0.6	21	19	77	181	35		151	12.7	0	0	0	0	0	0	0	0	0.65	90.10963637	0	5.010958904	0	5.010958904
585	65	1	1.2	64.686465	9.8	4.2	0.7	18	21	67	186	56	118	7		0	0	0	1	1	0	0	1	0.96	77.46727831	0	4.860273972	0	4.860273972
586	65	0	0.7	89.403024	8.9	3.8	0.8	39	43	68	172					0	0	0	1	0	0	0	0	1.16	46.24632148	1	4.545205479	0	4.545205479
587	65	0	0.9	66.895899	8.8	4.1	0.4	20	17	73	167	55	98	68		0	0	0	1	0	0	0	0	0.79	72.05070966	0	4.515068493	0	4.515068493
588	65	0	0.68	92.444284	9.1	4.4	0.8	32	39	39	129	59		84		0	0	0	0	0	0	0	0	0.63	93.60241905	0	4.336986302	0	4.336986302
589	65	1	1.1	71.518998	9.1	4.3	0.7	14	21	115	151	44	97	61		1	0	0	1	1	0	1	0	1.16	62.36853097	0	4.315068493	0	4.315068493
590	65	1	0.75	111.267384	8.9	4.3	0.6	15	14	64	303	35	235	65	11.4	0	0	0	1	0	0	0	0	0.85	89.33905695	0	4.126027397	0	4.126027397
591	65	0	0.69	90.899919	9	4.2	0.8	20	18	46	218					0	0	0	1	0	0	0	0	0.67	87.25810491	0	4.046575342	0	4.046575342
592	65	1	1.19	65.314166	8.9	4	1.1	23	18	122	118	53	53	95	13.7	0	0	0	1	1	0	0	1	1.23	58.34137818	0	4.019178082	0	4.019178082
593	65	0	0.6	106.809235	9.1	4.2	1.1	20	18	84	167	43	17	128		0	0	0	1	0	0	0	0	0.73	79.06660611	0	3.912328767	0	3.912328767
594	65	0	0.87	69.564895	9.5	4.5	0.5	21	22	68	201	52		113	12.7	0	0	0	1	0	0	1	0	1.04	52.58056764	0	3.74520548	0	3.74520548
595	65	1	1.09	72.276714	8.5	4.2	0.7	25	26	82	203	4	141	127		0	0	0	1	0	0	0	0	1.08	67.85755762	0	3.673972603	0	3.673972603
596	65	0	0.9	66.895899	8.8	3.9	0.4	14	6	58	179	5	11	85		0	0	0	1	0	0	0	0	0.76	75.53092615	0	3.665753425	0	3.665753425
597	65	1	0.99	80.76544	9	4	0.8	16	11	84	170	65	1	44		0	0	0	1	0	0	0	0	0.87	87.10043288	0	3.630136987	0	3.630136987
598	65	1	0.9	90.155603	8.6	4.1	1.2	21	20	67	139	34	8	138		0	0	0	1	1	0	0	1	0.82	93.30303363	0	3.465753425	0	3.465753425
599	65	0	0.6	106.809235	8.5	4	0.9	19	16	55	233	41		133		0	0	0	1	0	0	0	0	0.63	93.85290847	0	3.430136986	0	3.430136986
600	65	1	1.2	64.686465	9.2	4.5	0.7	21	17	64	247	44	166	227	12.9	0	0	0	1	0	0	0	0	1.29	55.33637068	0	3.315068493	0	3.315068493
601	65	0	0.4	170.536804	9.4	4.3	0.6	24	26	115	135	52	65	76		0	0	0	1	1	1	0	1	0.45	138.4709841	0	3.21369863	0	3.21369863
602	65	0	0.81	75.544637	8.8	3.9	0.5	31	22	62	110				12.4	0	0	0	1	0	0	0	1	0.71	81.90578436	0	2.82739726	0	2.82739726
603	65	0	0.7	89.403024	9.1	4.2	0.5	17	24	111	246	71	164	97		0	0	0	1	0	0	0	1	0.74	78.23411631	0	2.197260274	0	2.197260274
604	65	0	0.88	68.653447	9.6	4.5	0.6	21	33	71	239	41	171	267	12.5	0	0	0	1	0	0	0	0	0.73	79.5546307	0	1.854794521	0	1.854794521
605	65	0	0.78	78.907481	9.2	4	0.8	22	21	78	216				13.4	0	0	0	1	0	0	0	0	0.69	84.91705929	0	1.789041096	0	1.789041096
606	65	0	0.95	62.84957	1	4.3	0.9	23	17	115	208	57	128	123		0	0	0	1	1	1	0	1	0.86	65.9079854	0	1.545205479	0	1.545205479
607	65	0	0.69	90.899919	9.2	3.9	0.5	14	17	89	222	53	154	169		0	0	0	1	0	0	0	0	1.2	44.48302244	1	1.430136986	1	4.460273973
608	65	1	0.94	85.743071	8.8	4.2	0.6	18	22	66	156	3	13	156	1.6	0	0	0	1	1	1	0	0	1.25	57.7252251	1	1.235616438	0	1.353424658
609	65	0	0.8	76.635413	9.5	4.3	1.1	24	18	75	159	51	89	88		0	0	0	1	0	0	0	0	0.7	83.78405685	0	0.753424658	0	0.753424658
610	65	1	0.83	98.9857	9.5	4.6	0.6	37	42	97	186	41	99	349	12.8	0	0	0	1	1	0	0	1	1.06	69.23599634	1	0.646575342	0	4.169863013
611	65	0	0.59	108.901065	8.9	4.2	0.5	21	22	67	142	49	7	113	12	0	0	0	1	1	0	0	1	0.65	91.35599267	0	0.430136986	0	0.430136986
612	65	1	0.75	111.267384	8.7	4.2	0.8	15	17	65	113	34	62	82	13.1	0	1	0	1	1	0	1	1	0.81	95.5201805	0	0.391780822	0	0.391780822
613	65	1	0.9	90.155603	9.1	4.3	0.9	29	19	113	160	44	13	96	16.4	0	0	0	1	0	0	0	0	0.75	104.423735	0	0.293150685	0	0.293150685
614	65	1	1.19	65.314166	8.7	3.9	0.5	16	18	116	170	25		27	11.1	0	0	0	1	0	0	1	0	1.15	63.7959549	0	0.131506849	0	0.131506849
615	66	0	0.8	76.398265	9.6	4.6	0.6	24	30	47	175	46	111	174	15.8	0	0	0	1	0	0	0	0	0.75	75.78421047	0	6.824657534	0	6.824657534
616	66	1	0.8	102.961942	9	4.4	0.9	62	97	73	168	42	19	137	15.2	0	0	0	1	0	0	0	0	0.83	90.93791674	0	6.523287672	0	6.523287672
617	66	0	0.7	89.126367	8.8	4.2	0.9	19	13	105	224	65		159	13.2	0	0	0	1	0	0	0	0	0.87	63.92485955	0	6.432876713	0	6.432876713
618	66	1	0.9	89.876616	9	4.2	1	21	17	70	201	42	137	183		0	0	0	1	0	0	0	0	0.76	100.7502065	0	6.24109589	0	6.24109589
619	66	0	0.8	76.398265	7.6	3.2	0.7	39	64	294	108	29	63	89		0	0	0	1	0	0	1	0	0.78	72.5685867	0	6.14520548	0	6.14520548
620	66	0	0.7	89.126367	8.8	4.2	0.7	28	50	79	198	7	18	132		0	0	0	1	0	0	0	0	0.67	86.51665443	0	6.010958904	0	6.010958904
621	66	0	1	59.054003	9	4.2	1.2	19	19	89	281	4	2	359	14.6	0	0	0	1	0	0	0	0	0.85	65.75130122	0	5.95890411	0	5.95890411
622	66	0	0.8	76.398265	8.9	4.2	0.7	22	13	98	198	51	134	93	12.9	0	0	0	1	0	0	0	0	0.63	93.06509736	0	5.33150685	0	5.33150685
623	66	0	0.7	89.126367	8.3	4.1	1.2	21	16	81	230				1.7	1	0	0	1	0	0	0	0	0.59	100.4054928	0	5.25479452	0	5.25479452
624	66	1	1.2	64.486293	9.1	4.1	0.7	19	10	70	149	25	85	13		0	0	0	1	0	0	0	0	1.06	68.87424565	0	4.978082192	0	4.978082192
625	66	0	0.8	76.398265	9	4.2	0.7	33	20	49	229	62	131	161		0	0	0	1	1	1	0	0	0.83	67.78114266	0	4.928767124	0	4.928767124
626	66	1	1.2	64.486293	9.6	4.5	1.2	26	32	92	161	35		67	15.2	0	0	0	0	0	0	0	0	1.11	65.35172881	0	4.736986301	0	4.736986301
627	66	0	0.9	66.688889	9.4	4.3	1	19	13	113	273	48	198	164		0	0	0	1	1	0	0	0	1.13	47.51724909	0	4.624657535	0	4.624657535
628	66	0	0.8	76.398265	9.6	4.2	0.7	15	17	105	114	31	62	12		0	0	0	1	1	0	1	1	0.59	100.6144541	0	4.528767123	0	4.528767123
629	66	0	1	59.054003	1	4.5	0.5	23	28	93	244	47	175	19	12.1	0	1	1	1	0	0	0	0	1.29	40.79688902	1	4.509589041	0	4.509589041
630	66	1	1.3	58.796563	8.9	4	0.6	16	6	64	177					1	0	0	1	0	0	0	0	1.21	59.22496695	0	4.353424658	0	4.353424658
631	66	1	1	79.58708	8.7	4.3	1	23	22	53	225	43	18	12	137	0	0	0	1	1	0	0	1	1.02	72.16460221	0	4.18630137	0	4.18630137
632	66	1	1.6	46.268787	9	4.2	0.7	20	26	68	126	37	61	188		0	0	0	1	1	0	0	1	1.44	48.49207213	0	4.049315069	0	4.049315069
633	66	0	0.7	89.126367	9.2	4.3	0.7	24	28	90	162	47	94	152		0	0	0	1	0	0	0	0	0.66	88.52608576	0	4.049315069	0	4.049315069
634	66	0	0.65	97.083925	8.1	4.2	0.4	19	13	59	84	25	51	47		0	0	0	1	0	0	0	0	0.67	87.00515526	0	4.041095891	0	4.041095891
635	66	0	0.6	106.478714	9.2	4.3	0.6	22	19	85	191	57	111	157		0	0	0	1	0	0	0	0	0.62	95.20136964	0	3.860273973	0	3.860273973
636	66	0	0.87	69.349626	8.7	4.2	0.9	15	12	72	164	57	54	49	13.2	0	1	0	1	0	0	0	0	0.58	102.8659232	0	3.698630137	0	3.698630137
637	66	1	0.99	80.515511	9.8	4.4	0.7	22	19	62	186	41	117	189		0	0	0	1	0	0	0	0	0.97	76.6227906	0	3.517808219	0	3.517808219
638	66	0	1	59.054003	8.6	4.1	0.4	25	18	89	167				14	0	0	0	1	0	0	0	0	1.05	51.89980088	0	3.421917808	0	3.421917808
639	66	0	0.6	106.478714	9.1	4.1	0.5	24	22	108	178	4		18		0	0	0	1	0	0	0	0	0.69	84.30253747	0	3.221917808	0	3.221917808
640	66	0	0.96	61.902521	9.3	4.2	0.6	20	11	122	134	33	74	177		0	0	0	1	0	0	0	0	0.59	101.464435	0	1.665753425	0	1.665753425
641	66	0	0.73	84.913113	9.4	3.6	0.5	11	5	69	136	48		138	1.6	0	0	0	1	1	1	1	1	1.02	54.09356528	1	0.756164384	0	0.756164384
642	67	1	1.3	58.617349	9.2	4.2	1	38	48	66	214	34	141	153	15.5	0	0	0	1	0	0	0	0	1.42	48.63984722	0	7.717808219	0	7.717808219
643	67	0	0.8	76.165401	9.2	4.4	0.5	18	11	54	195	41	134	148	11.6	0	0	0	1	1	0	0	1	0.66	87.47206844	0	7.306849315	0	7.306849315
644	67	0	0.8	76.165401	9.2	4.4	0.9	30	19	98	155	58	79	11	12	0	0	0	1	0	0	0	0	0.63	92.31354001	0	7.238356165	0	7.238356165
645	67	0	0.6	106.154163	8.8	4.3	0.7	51	18	112	188	37	139	155	12.4	0	0	0	1	0	0	0	0	0.58	101.6306391	0	6.972602739	0	6.972602739
646	67	0	0.8	76.165401	9	4.1	1	25	15	57	145				12.8	0	0	0	1	0	0	0	0	0.65	89.24094497	0	6.432876713	0	6.432876713
647	67	0	0.8	76.165401	9.2	4.2	0.7	26	24	48	182	33	131	167		0	0	0	1	1	1	0	0	0.68	84.76264991	0	6.221917808	0	6.221917808
648	67	1	1.3	58.617349	9.7	4.2	0.8	20	18	81	128					0	0	0	1	1	1	1	1	1.2	59.35690379	0	5.947945206	0	5.947945206
649	67	0	0.7	88.854707	9	4	0.7	22	16	81	156	32	84	171		0	0	0	1	1	0	1	1	0.67	86.38494768	0	5.553424658	0	5.553424658
650	67	1	0.9	89.602669	9.3	4.2	1	24	24	116	161					0	0	0	1	0	0	0	0	0.79	96.28222005	0	5.484931507	0	5.484931507
651	67	1	0.8	102.64811	8.5	3.7	0.9	26	28	78	166	4	18	85	14.5	0	1	0	1	0	0	0	0	0.76	100.7432271	0	5.265753425	0	5.265753425
652	67	0	0.69	90.342421	9	4	1.2	20	10	89	210					0	0	0	1	0	0	0	0	0.64	91.16831782	0	5.18630137	0	5.18630137
653	67	0	0.8	76.165401	9.1	4.3	0.6	28	38	57	128	5	59	164		0	0	0	1	1	0	1	1	0.65	89.57029564	0	5.112328767	0	5.112328767
654	67	0	0.7	88.854707	8.8	3.8	0.5	25	25	98	215	4	134	97		0	0	0	1	0	0	0	1	0.7	82.24255663	0	5.052054795	0	5.052054795
655	67	1	1.2	64.289736	8.7	4	0.4	20	10	68	185					0	0	0	1	0	0	0	0	1.42	49.00745584	0	4.997260274	0	4.997260274
656	67	0	1	58.874004	8.9	4.3	0.9	21	23	73	205	61		66	13.2	0	0	0	0	0	0	0	0	0.84	66.68172873	0	4.819178082	0	4.819178082
657	67	1	0.9	89.602669	8.5	4.2	0.8	20	14	91	142					0	0	0	1	0	0	0	0	0.75	102.4459424	0	4.742465753	0	4.742465753
658	67	0	0.7	88.854707	1.1	4.3	0.8	26	42	72	173	48	13	15	13.6	0	1	0	1	0	0	0	1	0.48	127.2243803	0	4.739726028	0	4.739726028
659	67	1	0.7	119.749488	8	3.5	0.7	18	15	101	140	48	87	41		0	0	0	1	1	0	0	1	0.75	102.4745568	0	4.643835616	0	4.643835616
660	67	0	0.63	100.342422	9.3	4.2	0.6	51	99	77	127	48	57	15		0	0	0	1	1	1	1	1	0.56	106.6163031	0	4.326027397	0	4.326027397
661	67	1	0.9	89.602669	9	4	0.9	20	15	57	123	38	67	94		0	0	0	1	1	0	0	1	0.85	88.78305152	0	4.284931507	0	4.284931507
662	67	0	0.58	110.389476	9.1	4	0.6	29	26	72	243	46	168	272		0	0	0	1	0	0	0	0	0.68	85.24251793	0	4.21369863	0	4.21369863
663	67	1	0.84	97.028319	9	4.1	0.6	21	27	105	163					0	0	0	1	1	0	1	1	0.73	105.8538448	0	4.202739726	0	4.202739726
664	67	1	1	79.344496	8.7	4	0.6	17	7	70	204	44	151	236	15.2	0	0	0	1	0	0	0	0	0.96	77.17817554	0	4.15890411	0	4.15890411
665	67	1	0.8	102.64811	8.9	4.1	1.2	22	16	84	170	52		43	13.9	0	0	0	0	0	0	0	0	0.85	88.82883858	0	4.104109589	0	4.104109589
666	67	0	0.8	76.165401	8.8	4	0.7	20	13	95	193	51		15	14.1	0	0	0	1	0	0	0	0	0.75	76.18573531	0	3.953424658	0	3.953424658
667	67	1	1	79.344496	9.5	4.3	0.9	19	17	73	173	6	95	5		0	0	0	1	1	0	0	1	0.84	90.10674591	0	3.884931507	0	3.884931507
668	67	0	0.67	93.461609	9.5	4.4	0.6	20	18	92	171	46	98	143	14.1	0	0	0	1	1	0	0	1	0.7	82.70993735	0	3.06849315	0	3.06849315
669	67	0	0.53	122.492422	9.3	4.2	0.7	22	15	53	212				13.3	0	0	0	1	0	0	0	0	0.52	116.6111412	0	2.904109589	0	2.904109589
670	67	0	0.64	98.53531	1	4.4	0.8	25	17	73	185				13.2	0	0	0	1	0	0	0	0	0.64	91.81601024	0	2.712328767	0	2.712328767
671	67	1	1.17	66.195782	9.8	3.7	0.6	21	18	68	169	23	88	351	13.8	0	0	0	1	1	0	1	1	1.23	58.23663054	0	2.632876712	0	2.632876712
672	67	1	1.1	71.080364	8.5	4.2	0.9	23	20	74	176	37	132	127		0	0	0	1	0	0	0	0	1.03	71.57636824	0	2.131506849	0	2.131506849
673	67	0	0.9	66.485619	9.6	4.2	0.7	49	65	133	228	72	131	11		0	0	0	1	1	0	0	0	0.92	60.68217777	0	1.13150685	0	1.13150685
674	67	1	1.12	69.617625	9.7	4.5	0.7	29	41	93	242	29	124	47	14.4	0	1	0	1	0	0	0	0	1.52	45.41559242	1	1.095890411	0	4.145205479
675	67	1	1	79.344496	9.1	4.1	0.7	18	13	76	221	42	16	17	15.3	0	0	0	1	1	0	0	0	1.6	43.19510806	1	1.038356164	0	1.038356164
676	67	0	0.82	74.025677	9	4.2	0.6	34	32	56	176					0	0	0	1	1	1	1	0	0.86	65.63968876	0	0.895890411	0	0.895890411
677	67	1	1.1	71.080364	8.7	4.3	0.6	39	38	132	119	37	53	219		0	0	0	1	1	0	0	0	1.19	60.83790442	0	0.756164384	0	0.756164384
678	67	0	0.46	144.245089	8.6	3.4	0.6	22	10	88	149				12.5	0	0	0	1	1	0	0	1	0.41	154.6044773	0	0.284931507	0	0.284931507
679	67	0	0.6	106.154163	9.5	4.1	0.8	20	23	120	211					0	0	0	1	0	0	0	0	0.6	99.6336511	0	0.271232877	0	0.271232877
680	68	1	1.2	64.096678	9.7	4.6	0.9	16	11	38	149	4		11	15	0	0	0	1	0	0	1	0	0.73	104.6078399	0	7.479452055	0	7.479452055
681	68	0	0.8	75.93668	8.7	4.1	0.9	30	27	59	181	49		127	12.5	0	0	0	1	0	0	0	0	0.68	84.32643129	0	7.106849315	0	7.106849315
682	68	1	1	79.106228	8.2	3.9	0.6	37	40	75	181	32	137	142		0	0	0	1	0	0	0	0	0.83	90.45060981	0	6.468493151	0	6.468493151
683	68	0	1.3	43.363749	9.4	4.2	0.7	20	9	70	217	47	148	17	13.1	0	0	0	1	0	0	0	0	0.82	68.23181878	0	5.547945205	0	5.547945205
684	68	1	1	79.106228	9.2	4.2	0.9	21	17	44	237	28	75	97	12.2	1	1	0	1	1	0	0	0	0.96	76.74104309	0	5.178082192	0	5.178082192
685	68	0	0.8	75.93668	8.8	4.2	0.7	14	10	66	160	32	86	273		0	0	0	1	0	0	0	0	0.72	79.38100466	0	5.090410959	0	5.090410959
686	68	1	1.1	70.866914	11.6	4.3	0.8	16	20	82	106	28	6	85	14.9	0	1	0	1	1	0	1	1	1.22	58.24074136	0	4.915068493	0	4.915068493
687	68	0	0.8	75.93668	9.1	4.2	1.1	22	20	50	219	41		237		0	0	0	1	0	0	0	0	0.69	83.45337314	0	4.761643835	0	4.761643835
688	68	0	0.9	66.285967	8.8	4.2	0.7	21	14	108	174	5	112	61		0	0	0	1	1	0	0	0	0.74	77.0120095	0	4.616438356	0	4.616438356
689	68	0	1.22	46.661447	9.3	4.6	0.5	21	18	65	171	43		223	11.6	0	0	0	0	0	0	0	0	1.05	51.47259655	0	4.306849315	0	4.306849315
690	68	1	1.2	64.096678	8.6	3.8	1.2	21	15	68	156					0	0	0	1	0	0	0	0	0.88	85.08154675	0	4.189041096	0	4.189041096
691	68	0	0.8	75.93668	9.1	4.1	1.1	25	28	55	187	48	12	235		0	0	0	1	1	1	1	1	0.64	91.17112773	0	4.175342466	0	4.175342466
692	68	0	0.77	79.361004	8.5	4.1	1.1	20	20	64	173	43	96	217		0	0	0	1	0	0	0	1	0.81	69.51236753	0	3.95890411	0	3.95890411
693	68	0	0.71	87.149584	9.2	4.2	0.6	18	12	77	175	56	97	51	12	0	0	0	0	0	0	0	0	0.71	80.94104663	0	3.904109589	0	3.904109589
694	68	0	0.8	75.93668	9.5	4	0.6	24	22	77	160	33	17	117		0	0	0	1	0	0	0	0	0.96	57.1461091	0	3.898630137	0	3.898630137
695	68	0	0.9	66.285967	9.3	4.4	0.7	21	13	63	206	5		12		0	0	0	1	0	0	0	0	0.72	79.67597172	0	3.767123287	0	3.767123287
696	68	0	0.73	84.400082	9.5	4.4	0.9	50	60	115	199	39	147	121	11	0	0	0	1	0	0	0	0	0.92	60.07964024	0	3.564383562	0	3.564383562
697	68	1	1.07	73.164734	9	4.1	0.8	23	17	138	175	55	93	115		0	0	0	1	0	0	0	0	1.06	68.80912728	0	3.309589041	0	3.309589041
698	68	0	0.98	60.081748	9.4	4.2	1.2	18	16	75	148	49	83	12	13.9	0	0	0	1	0	0	0	1	0.89	62.52652005	0	2.980821918	0	2.980821918
699	68	0	0.65	96.497361	9.1	4.2	0.7	32	30	58	123	37	62	146	13.7	0	0	0	1	1	0	1	1	0.71	81.24298777	0	2.597260274	0	2.597260274
700	68	0	0.7	88.587881	7.8	3.9	1	25	21	77	170	56	14	98	12.2	0	0	0	1	0	0	0	0	0.66	88.43149948	0	2.419178082	0	2.419178082
701	68	1	1.04	75.605642	8.8	4	0.5	16	15	91	122					0	0	0	1	0	0	0	0	0.99	74.67213449	0	2.287671233	0	2.287671233
702	68	0	0.71	87.149584	9.1	4.3	1	26	18	57	192	54	125	55	13.2	0	0	0	1	0	0	0	0	0.63	93.51780556	0	1.646575342	0	1.646575342
703	68	1	1.2	64.096678	8.7	4.1	1.2	25	18	97	147	41	86	171		0	0	0	1	0	0	0	0	1.1	66.27340535	0	1.506849315	0	1.506849315
704	68	1	1.2	64.096678	8.6	4.1	0.5	22	8	65	160	29		182		0	0	0	1	0	0	0	0	1.3	54.74066592	0	0.961643836	0	0.961643836
705	69	0	0.7	88.325734	8.3	4	0.8	29	24	60	160	41	13	146	12.8	0	0	0	1	1	0	0	0	0.6	97.12756685	0	7.265753425	0	7.265753425
706	69	1	0.9	89.069244	9	4.2	0.8	24	28	70	214	39	159	121	15.6	0	0	0	1	0	0	0	0	0.91	81.07931294	0	6.646575343	0	6.646575343
707	69	0	0.6	105.522204	9.4	4.2	1	20	17	73	224	43	16	41		0	0	0	1	0	0	0	0	0.52	114.9402856	0	6.054794521	0	6.054794521
708	69	0	0.8	75.711971	9.4	4.1	1	16	12	64	144	5	64	12		0	0	0	1	0	0	0	1	0.65	89.03219749	0	5.284931507	0	5.284931507
709	69	0	0.8	75.711971	8.7	4	0.8	24	23	58	209	52	126	151		0	0	0	1	0	0	0	0	0.68	84.5758792	0	5.021917808	0	5.021917808
710	69	0	1.1	52.427993	9.3	4	0.5	25	15	83	241	46	177	93		0	0	0	1	0	0	0	1	1.02	52.97765099	0	4.975342465	0	4.975342465
711	69	1	0.8	102.037023	9.2	4.1	0.8	35	52	78	203	4	137	142		0	0	0	1	0	0	0	0	0.68	114.0205259	0	4.904109589	0	4.904109589
712	69	1	1.3	58.268387	9	4.4	0.8	21	18	82	189	31	92	38		0	0	0	1	0	0	0	1	0.79	95.92131752	0	4.838356165	0	4.838356165
713	69	0	0.7	88.325734	9.2	4.3	1.1	23	25	57	215	69	129	174		0	0	0	1	0	0	0	0	0.51	117.9755599	0	4.715068493	0	4.715068493
714	69	0	0.7	88.325734	8.9	4.1	0.6	39	32	90	168	48		16		0	0	0	1	0	0	0	1	0.61	95.95708866	0	4.698630137	0	4.698630137
715	69	1	1.1	70.657207	9.3	4.2	0.4	14	15	104	129	34	78	93		0	0	0	1	1	1	1	0	1.04	69.88052608	0	4.641095891	0	4.641095891
716	69	1	1	78.87214	8.9	4.2	1.2	16	21	58	133	38	68	125		0	0	0	1	0	0	1	1	1.09	66.19508448	0	4.638356164	0	4.638356164
717	69	0	0.8	75.711971	9.2	4	0.6	26	25	84	129	25	8	132		0	0	0	1	1	1	0	1	0.86	64.56670323	0	4.638356164	0	4.638356164
718	69	0	0.8	75.711971	9.1	4.2	0.6	33	27	70	185	56	18	114		0	0	0	1	1	0	0	1	0.71	80.57048894	0	4.547945205	0	4.547945205
719	69	1	0.78	105.062191	8.8	4.3	0.6	20	25	97	148					0	0	0	1	1	0	1	1	0.98	74.89506239	0	4.378082192	0	4.378082192
720	69	0	0.7	88.325734	9.4	4.2	1.1	20	17	105	256	79		72		0	0	0	1	0	0	0	0	0.69	83.31310118	0	4.367123287	0	4.367123287
721	69	0	0.9	66.089815	9.4	4.4	0.7	19	17	70	199	56		1		0	0	0	1	1	0	0	0	0.76	74.52399757	0	4.358904109	0	4.358904109
722	69	0	0.62	101.603902	8.1	3.7	0.7	14	11	73	188	32	115	15		0	0	0	1	1	1	0	0	0.68	84.78197766	0	4.139726028	0	4.139726028
723	69	1	0.57	150.884296	7.8	3.3	0.5	111	52	52	94	47	65	9	12.4	1	0	0	1	1	0	0	0	0.74	103.6622538	1	4.057534247	0	4.057534247
724	69	1	1.14	67.804017	9.2	4.6	1.2	39	31	68	139	54	58	119		0	0	0	1	1	0	0	1	1.16	61.70959244	0	4.038356164	0	4.038356164
725	69	0	0.53	121.763197	9.3	4.1	0.8	30	31	71	245					0	0	0	1	0	0	0	0	0.59	99.94626826	0	3.882191781	0	3.882191781
726	69	0	0.8	75.711971	9.5	4.7	0.8	53	65	109	227	51	133	189	12.9	0	1	0	1	0	0	0	0	0.67	86.33800778	0	3.747945205	0	3.747945205
727	69	0	0.73	84.150328	8.8	4	1	22	16	66	193	59	121	55	12.7	0	0	0	1	0	0	0	0	0.71	80.75327319	0	3.731506849	0	3.731506849
728	69	1	1	78.87214	9.1	4.2	1.2	26	20	59	135	46	71	149		0	0	0	1	1	0	0	1	0.87	86.09071166	0	3.687671233	0	3.687671233
729	69	1	0.9	89.069244	8.6	4.2	1.2	32	17	74	188	46	13	64		0	0	0	1	0	0	0	0	1	73.31476169	0	3.663013699	0	3.663013699
730	69	0	0.93	63.635736	9.4	4.2	1	17	14	85	179	74	74	181	13.7	0	0	0	1	0	0	0	1	0.96	57.04147184	0	3.550684932	0	3.550684932
731	69	1	0.9	89.069244	9	3.9	0.9	13	19	56	180	57	1	133		0	0	0	1	0	0	0	0	0.89	83.95603917	0	3.287671233	0	3.287671233
732	69	0	0.73	84.150328	9.8	4.8	0.9	20	25	132	249	46	168	215		0	0	0	1	0	0	0	0	0.6	98.20771369	0	3.221917808	0	3.221917808
733	69	0	0.9	66.089815	8.8	4.1	0.7	31	41	106	262	42		14		0	0	0	1	0	0	0	0	1.18	44.99839573	1	3.208219178	0	3.208219178
734	69	0	0.6	105.522204	8.9	4.2	1	28	26	108	211	39		231	14.7	0	0	0	1	0	0	0	0	0.59	100.1936587	0	3	0	3
735	69	1	1	78.87214	8.3	3.7	0.4	9	9	65	179					1	0	0	1	0	1	0	0	1.16	61.933298	0	2.747945205	0	2.747945205
736	69	0	0.96	61.346444	8.4	3.3	0.4	24	21	42	134	53	88	11	11.5	0	0	0	1	0	0	1	1	2.08	23.34205113	1	1.61369863	1	3.495890411
737	69	1	0.9	89.069244	8.9	4.3	0.7	41	12	135	150	31	94	178	11.8	0	0	0	1	1	1	1	1	2.5	25.64597223	1	1.073972603	1	1.106849315
738	69	1	1.07	72.948227	7.5	3	0.5	20	32	48	150					1	0	0	1	0	0	1	1	0.82	93.00572372	0	0.550684932	0	0.550684932
739	69	1	0.7	119.036592	8.4	3.2	0.6	47	78	69	97					0	0	0	0	0	0	0	0	0.9	83.55848393	0	0.443835616	0	0.443835616
740	69	1	3.14	21.060409	9.4	3.3	0.2	25	25	177	129					0	0	0	1	1	1	1	1	3.67	16.50308922	0	0.44109589	0	0.44109589
741	69	1	1.5	49.398562	7.2	2.7	0.2	13	2	93	137	21	19	158		0	0	0	1	0	0	1	0	0.9	83.57857442	0	0.361643836	0	0.361643836
742	69	1	1.5	49.398562	8	2.9	0.5	19	12	43	108	16	66	95		0	0	0	1	1	1	1	0	1.8	37.56164969	0	0.331506849	0	0.331506849
743	69	0	3.5	13.787194	7.4	2.4	0.6	14	1	107	115					0	0	0	1	0	1	0	0	2.2	22.11456237	0	0.252054795	0	0.252054795
744	69	1	0.8	102.037023	8.8	3.9	0.6	38	22	88	110	31	57	129		0	0	0	1	0	0	0	0	0.9	83.63161669	0	0.145205479	0	0.145205479
745	70	1	0.9	88.80946	9.6	4.3	0.7	39	53	86	154				13.8	0	0	1	1	1	1	0	1	0.72	105.8109757	0	7.164383562	0	7.164383562
746	70	0	0.7	88.068119	9	4.2	1	21	16	82	207	41		21		0	0	0	1	0	0	0	0	0.74	76.17717917	0	6.621917808	0	6.621917808
747	70	1	1	78.642097	9.1	4.2	1.2	22	51	88	228				13.7	0	0	1	1	0	1	1	0	1.05	68.60097571	0	6.389041096	0	6.389041096
748	70	1	1	78.642097	8.7	4.3	1.1	24	26	79	210	33		16	13.6	0	0	0	1	0	0	0	0	0.84	88.78996333	0	6.216438356	0	6.216438356
749	70	0	0.7	88.068119	9.1	4	0.5	27	22	111	208	68	131	64		0	0	0	1	0	0	0	0	0.75	75.12387256	0	6.032876712	0	6.032876712
750	70	0	0.8	75.491145	9.5	4	0.4	25	25	96	219					0	0	0	1	0	0	0	0	0.63	91.91279159	0	5.846575342	0	5.846575342
751	70	1	1.1	70.451124	9.1	4.3	0.6	25	23	78	143					0	0	0	1	1	0	0	1	1.08	66.54532125	0	5.608219178	0	5.608219178
752	70	0	1.4	39.575837	9.4	4.3	1	21	11	85	208	41	138	145		0	0	0	1	0	0	0	0	1.17	45.09793827	0	4.967123287	0	4.967123287
753	70	1	1	78.642097	8.9	4.2	0.5	14	13	61	142	34	9	92		0	0	0	1	0	0	1	1	0.95	77.29694641	0	4.953424658	0	4.953424658
754	70	1	0.9	88.80946	8.6	4.1	0.9	25	16	70	188	61	14	74		0	0	0	1	0	0	0	0	0.78	97.05188849	0	4.931506849	0	4.931506849
755	70	0	0.8	75.491145	9.6	4.2	0.8	21	30	68	164	58	84	126		0	0	0	1	0	1	0	1	0.69	82.95949724	0	4.920547945	0	4.920547945
756	70	1	1.4	53.336355	1.4	4.3	0.6	24	21	58	168	61	89	71		0	0	0	1	1	0	0	1	1.21	58.47488978	0	4.912328767	0	4.912328767
757	70	1	1	78.642097	8.5	3.8	0.8	27	26	103	128	29	73	84	12.3	0	1	1	1	0	0	0	0	0.82	91.62367246	0	4.873972603	0	4.873972603
758	70	0	0.69	89.542663	8.9	4	0.7	39	26	113	177	4	76	16	11.5	1	0	0	1	0	0	0	1	0.68	84.45060945	0	4.564383561	0	4.564383561
759	70	1	0.9	88.80946	6.6	1.9	0.7	44	39	107	109					1	0	0	1	0	0	0	0	0.86	86.87128952	0	4.249315068	0	4.249315068
760	70	1	0.7	118.689404	8.6	4.3	1	16	14	84	125	3		128		0	0	0	1	1	0	0	1	0.68	113.9537134	0	4.117808219	0	4.117808219
761	70	0	0.62	101.307558	9.1	4.1	1.1	20	24	110	156	51	87	155		0	0	0	1	0	0	0	0	0.55	108.0202016	0	4.087671233	0	4.087671233
762	70	0	0.6	105.214432	8.9	3.9	0.7	25	24	69	221					0	0	0	1	0	0	0	0	0.66	87.67709709	0	3.45479452	0	3.45479452
763	70	0	1	58.352821	9.2	4.2	0.9	28	19	101	207	47	159	66		0	0	0	1	0	0	0	0	0.92	59.80375485	0	3.205479452	0	3.205479452
764	70	1	0.67	124.843163	8.7	3.6	0.6	29	9	92	150				12.9	0	0	0	1	0	0	0	0	0.61	129.5163155	0	3.156164384	0	3.156164384
765	70	0	0.77	78.895378	9.2	4.2	0.7	34	29	70	188	37		258	14	0	0	0	0	0	0	0	0	1.15	46.23036246	1	3.123287671	0	3.178082192
766	70	0	0.69	89.542663	8.6	4	0.7	27	24	59	244	62	175	81	12.8	0	0	0	1	0	0	0	0	0.74	76.94376879	0	2.934246575	0	2.934246575
767	70	1	0.76	107.943427	8.9	4.1	0.6	21	18	49	194				13.7	0	0	0	1	0	0	0	0	0.86	87.23294766	0	2.745205479	0	2.745205479
768	70	1	1.06	73.527892	9.3	4.4	1.1	31	37	83	141	62		7	15.2	0	1	0	0	0	0	0	0	1.06	68.56170082	0	2.58630137	0	2.58630137
769	70	0	0.63	99.454139	9	4.3	0.5	28	29	57	173	49		276	13	0	0	1	1	0	0	0	1	0.7	82.16090507	0	2.405479452	0	2.405479452
770	70	0	0.66	94.255816	9	4.2	0.8	17	14	72	233	65	153	85	11.9	0	0	0	1	1	1	0	0	0.56	106.3833806	0	2.098630137	0	2.098630137
771	70	0	0.9	65.897054	9.3	4.2	0.6	25	18	70	198	6	115	69		0	0	0	1	0	0	0	1	0.89	62.44015853	0	1.465753424	0	1.465753424
772	70	1	0.7	118.689404	8.7	4.2	1	22	24	58	144	43	84	17	15.2	0	0	0	1	0	0	0	0	0.75	102.5455016	0	1.4	0	1.4
773	70	1	0.9	88.80946	9	3.9	1	26	19	66	139					0	0	0	1	1	0	0	0	0.8	95.29351728	0	1.002739726	0	1.002739726
774	70	0	0.9	65.897054	8.8	4	0.8	27	21	67	159				13.6	0	0	0	1	1	0	0	1	0.77	73.92355457	0	0.873972602	0	0.873972602
775	70	1	1	78.642097	9.1	4.2	0.8	16	10	59	165	66	82	67		0	0	0	1	0	0	0	0	1.25	57.02172462	0	0.484931507	0	0.484931507
776	70	0	0.91	65.062102	8.9	4	1	28	19	52	185	4		93	12.4	0	0	0	0	0	0	0	0	0.97	56.72086004	0	0.326027397	0	0.326027397
777	70	1	0.8	101.739416	8.8	3.9	0.3	21	26	104	156	38		113		1	0	0	1	0	1	0	0	1.64	41.662909	1	0.156164384	1	0.64109589
778	71	0	0.9	65.707578	7.9	3.5	1	22	18	84	140				12	0	0	1	1	1	0	1	0	1.15	45.55089316	1	7.715068493	0	7.715068493
779	71	1	0.9	88.554103	9.1	3.8	0.9	26	29	66	139				14.2	0	0	0	0	0	0	0	0	1.26	55.26522668	1	7.589041096	0	7.589041096
780	71	0	0.7	87.814893	9.1	4.2	0.7	21	14	110	225				12.9	1	1	0	1	1	0	0	0	0.85	64.62427151	0	7.356164384	0	7.356164384
781	71	0	1	58.185037	9	4.3	1.1	21	13	64	123	47	62	16		0	0	0	1	0	0	0	0	0.94	57.69247499	0	6.328767123	0	6.328767123
782	71	0	0.8	75.274082	9.2	4	0.9	23	17	112	227	59	148	15	12.8	0	1	0	1	0	0	0	0	0.7	81.21107865	0	5.673972602	0	5.673972602
783	71	0	1.1	52.124771	9.1	4.3	0.5	20	16	88	130	5		111		0	0	0	1	0	0	0	1	1.24	42.03297512	0	5.205479452	0	5.205479452
784	71	1	0.9	88.554103	9	4.1	0.6	23	19	119	162	6		68		0	0	0	1	0	0	0	1	0.71	107.8130287	0	5.180821918	0	5.180821918
785	71	0	0.7	87.814893	9.2	4.2	0.8	19	18	88	243	45	18	1		0	0	0	1	1	0	1	1	0.68	84.099091	0	5.112328767	0	5.112328767
786	71	1	0.9	88.554103	9.2	4.5	1.2	29	26	63	134	49	69	8		0	0	0	1	0	0	0	0	0.81	92.67963407	0	4.876712328	0	4.876712328
787	71	1	0.9	88.554103	9.2	4.3	1.1	30	27	94	194	36		74	16.2	0	1	0	0	0	0	0	0	0.86	86.50310255	0	4.819178082	0	4.819178082
788	71	1	1.4	53.182995	9.6	4.1	1.1	29	15	103	175					0	0	0	1	1	0	0	1	1.31	53.23351261	0	4.756164384	0	4.756164384
789	71	1	1.2	63.537392	8.7	4	0.7	14	15	71	177	51		96		0	0	0	1	0	0	0	0	1.24	56.72292311	0	4.712328767	0	4.712328767
790	71	1	0.8	101.446881	9.3	4.1	1.2	23	25	80	227	63	138	137		0	0	0	1	1	0	0	0	0.89	83.17635355	0	4.687671233	0	4.687671233
791	71	1	0.6	141.389774	8.8	3.8	0.7	19	12	99	136	36	84	4		0	0	0	0	0	0	0	0	0.66	117.4539906	0	4.665753425	0	4.665753425
792	71	1	1.2	63.537392	9.1	4.3	0.7	28	18	49	193	42	117	213		0	0	0	1	0	0	0	0	1.15	61.89233151	0	4.61369863	0	4.61369863
793	71	0	0.8	75.274082	9.5	4.3	0.5	17	15	101	129	37	73	111		0	0	0	1	1	1	0	1	0.67	85.66726505	0	4.597260274	0	4.597260274
794	71	1	0.9	88.554103	9.2	4.5	1	24	16	49	205	76	122	95		0	0	0	1	0	0	0	0	0.98	74.50602971	0	4.284931507	0	4.284931507
795	71	1	0.78	104.454552	8.7	4	1.2	26	24	48	178				13.1	0	0	0	1	0	0	0	0	0.78	97.01088001	0	4.087671233	0	4.087671233
796	71	0	0.72	85.006007	9.3	4.5	0.6	18	15	69	135	51		115		0	0	0	1	1	0	0	1	0.74	76.49400838	0	4.071232876	0	4.071232876
797	71	0	0.78	77.505789	8.6	4.2	0.5	17	23	82	158	51	81	243	11.4	0	1	0	1	0	0	1	0	0.89	61.8303933	0	4.005479452	0	4.005479452
798	71	0	0.6	104.911905	7.8	3.6	1	18	20	85	187	6	111	78		0	0	0	1	0	0	0	0	0.59	99.4221537	0	3.794520548	0	3.794520548
799	71	1	1.2	63.537392	9.2	3.9	1	21	16	67	182					0	0	0	1	0	0	0	0	1.14	62.66000608	0	3.780821918	0	3.780821918
800	71	1	0.93	85.265869	8.8	4.3	0.8	19	13	63	192	45		121	15	0	0	1	0	0	0	0	0	1.14	62.66559979	0	3.747945205	0	3.747945205
801	71	0	0.8	75.274082	9	4.1	1	20	19	46	217	76	128	1		0	0	0	1	0	0	0	0	0.83	67.07132766	0	3.704109589	0	3.704109589
802	71	1	0.96	82.198433	8.5	4.1	0.5	17	18	72	171	38	11	73		0	0	0	1	0	0	0	0	0.8	94.40920697	0	3.339726027	0	3.339726027
803	71	1	0.88	90.880674	9	3.9	1	46	50	68	224				13.7	0	0	0	0	0	0	0	0	0.93	79.38936322	0	3.161643836	0	3.161643836
804	71	1	1	78.415974	9.4	4.3	1	14	12	81	163	36		122		0	0	0	1	0	0	0	0	1.04	69.87735993	0	2.657534246	0	2.657534246
805	71	0	1.05	54.999516	8.4	3.7	0.6	18	14	98	128				13	0	0	0	1	1	0	0	1	1.03	52.47081697	0	2.378082192	0	2.378082192
806	71	0	0.8	75.274082	8.5	3.3	1	44	56	94	169					0	0	0	1	1	1	1	1	0.65	89.28155314	0	2.268493151	0	2.268493151
807	71	0	0.7	87.814893	9.2	4.2	0.9	16	14	40	119	47	56	13		0	0	0	1	0	0	1	1	0.62	94.35841555	0	1.989041096	0	1.989041096
808	71	0	0.7	87.814893	8.7	3.8	0.6	19	18	86	154					0	0	0	0	0	0	0	1	0.46	133.2070326	0	1.865753425	0	1.865753425
809	71	1	0.58	147.030908	9.1	3.7	0.6	28	85	48	196	61		132	16.4	0	0	0	1	0	0	0	0	0.8	94.61894255	1	1.021917808	0	2.531506849
810	71	0	0.8	75.274082	8.8	4.2	0.6	15	12	103	164					1	0	0	1	0	0	0	0	0.7	82.25462353	0	1	0	1
811	71	1	7.23	7.997587	1.5	3.9	0.4	14	10	65	133					0	0	0	1	1	0	1	1	3.04	20.3673578	0	0.860273973	0	0.860273973
812	71	0	0.7	87.814893	9.1	4	0.4	21	16	97	224					0	0	0	1	1	0	0	0	0.7	82.42660004	0	0.263013699	0	0.263013699
813	71	1	0.9	88.554103	8.8	3.9	0.8	36	28	76	127	46	68	76	14.1	0	1	0	1	0	0	0	1	1	73.62270219	0	0.178082192	0	0.178082192
814	72	0	1	58.020072	8.9	4.2	0.8	26	13	117	206	43	16	91		0	0	0	1	0	0	0	0	1.04	51.15436086	0	6.717808219	0	6.717808219
815	72	1	1.3	57.76714	8.6	4.3	1.1	17	17	77	181	22	12	136		0	0	0	1	0	0	0	0	1.15	61.47602134	0	6.169863014	0	6.169863014
816	72	0	0.6	104.614461	8.3	3.2	0.6	19	14	65	221	48	16	147		0	0	0	1	0	1	0	0	0.54	109.2032598	0	5.936986301	0	5.936986301
817	72	0	0.7	87.565922	9.3	4.1	0.8	31	24	87	196	66	17	13		0	0	0	1	1	0	0	1	0.76	73.63007491	0	5.852054795	0	5.852054795
818	72	1	0.9	88.303036	8.7	4	0.9	19	37	83	184	48	111	149		0	0	0	1	0	0	0	0	0.87	84.97609984	0	5.506849315	0	5.506849315
819	72	0	0.8	75.060667	9	3.9	0.4	22	12	73	184	42	121	11		0	0	0	1	0	0	0	0	0.92	59.13370796	0	5.383561644	0	5.383561644
820	72	0	0.8	75.060667	8.6	3.7	0.6	22	13	98	184	6	129	143		0	0	0	1	0	0	0	1	0.65	88.3023675	0	5.35890411	0	5.35890411
821	72	0	0.7	87.565922	9.3	4.2	0.9	19	15	99	188	39	14	193	14.5	0	0	0	1	1	0	0	0	0.55	107.157146	0	5.073972602	0	5.073972602
822	72	0	0.9	65.521285	9.2	4	0.9	18	12	86	207	57	133	54		0	0	0	1	0	1	0	0	0.74	76.14735524	0	4.769863013	0	4.769863013
823	72	0	1.3	42.8635	7.6	3.1	0.7	25	8	213	115	17	57	119		0	0	0	1	1	1	0	0	0.76	73.87978621	0	4.564383561	0	4.564383561
824	72	0	0.7	87.565922	9.4	4.3	0.8	20	19	109	210	38	149	145		0	0	0	1	0	0	0	0	0.68	84.04878923	0	4.336986302	0	4.336986302
825	72	0	1	58.020072	8.8	3.9	0.3	20	18	75	194					0	0	0	1	0	0	0	0	0.81	68.68992032	0	4.304109589	0	4.304109589
826	72	0	0.78	77.286046	1.1	4	0.6	34	37	71	180					0	0	0	1	1	1	0	1	0.85	64.97524817	0	4.293150685	0	4.293150685
827	72	0	0.58	108.788342	9.4	4.4	1	25	36	94	236	66	145	97		0	0	0	1	0	0	1	1	0.54	109.6792537	0	4.284931507	0	4.284931507
828	72	0	0.66	93.718334	9.8	4.2	0.9	24	12	93	248	51	176	148		0	0	0	1	0	0	0	0	0.6	97.20424208	0	3.969863014	0	3.969863014
829	72	1	0.92	86.091513	9.2	4.3	1.2	34	54	57	201	34	139	167		0	0	0	1	0	0	0	0	0.76	99.73562476	0	3.934246576	0	3.934246576
830	72	0	0.83	71.938627	9.1	4.3	0.6	17	10	85	132	53	62	73		0	0	0	1	1	0	0	1	0.8	69.78425524	0	3.753424658	0	3.753424658
831	72	1	0.7	118.012593	9.1	4.3	0.6	20	18	88	213	53	144	113		0	0	0	1	0	0	0	0	0.69	111.6029974	0	3.591780822	0	3.591780822
832	72	1	1	78.193651	9.6	4.3	0.8	25	38	86	121	39	63	176		0	0	0	1	1	0	1	1	1.01	71.90131318	0	3.578082192	0	3.578082192
833	72	1	0.91	87.184188	8.7	4	0.7	17	18	128	191	42	133	139	164	0	0	0	1	0	0	0	0	0.81	92.84146857	0	3.227397261	0	3.227397261
834	72	0	0.63	98.887015	9.3	4.3	0.6	18	16	63	115	38	58	75	11.4	0	0	0	1	0	0	1	1	0.8	69.93533523	0	2.950684932	0	2.950684932
835	72	1	1.09	70.791532	9.4	4.4	0.8	18	18	69	175	46	12	155	14.2	0	0	0	1	1	1	1	1	0.79	95.65049403	0	2.873972603	0	2.873972603
836	72	1	1.1	70.049386	9.5	4.4	0.9	29	28	58	195	48		125	15.5	0	0	0	1	0	0	0	0	1.04	69.668698	0	2.750684932	0	2.750684932
837	72	1	0.9	88.303036	9.2	4.2	0.5	30	13	108	192	84	7	83	1.9	0	0	0	1	0	0	0	1	0.73	104.9243716	0	2.364383562	0	2.364383562
838	72	1	1.3	57.76714	9.2	4.2	1	31	25	88	152	31	97	154	11.3	0	0	1	1	1	0	0	1	1.2	59.21803541	0	1.794520548	0	1.794520548
839	72	0	0.61	102.637871	9.3	4.4	1.2	26	20	71	164	36	16	231	13	0	0	0	1	0	0	0	0	0.61	95.9433359	0	1.750684932	0	1.750684932
840	72	1	1.1	70.049386	8.6	4.1	0.4	19	20	114	161	47	93	97		0	0	0	1	0	0	0	0	0.75	101.949634	0	1.479452055	0	1.479452055
841	72	1	1	78.193651	8.8	4	1.1	18	21	70	221	37	161	172		0	0	0	1	0	0	0	0	0.9	82.87854723	0	0.295890411	0	0.295890411
842	72	0	1	58.020072	8.7	3.9	0.9	12	18	78	197	49	89	63		0	0	0	1	1	1	1	0	0.6	98.24178106	0	0.098630137	0	0.098630137
843	73	0	0.9	65.338079	8.7	4	1	18	12	116	230	4	162	77	11.5	0	0	0	1	0	0	0	1	0.73	76.67594506	0	7.164383562	0	7.164383562
844	73	1	1	77.975012	9	3.9	1.2	19	14	55	210	53	142	76		0	0	0	1	0	0	0	0	0.88	83.47396926	0	6.301369863	0	6.301369863
845	73	0	0.8	74.850788	9.9	3.8	1	30	26	69	143	34	53	342	12.6	0	1	0	1	0	0	0	1	0.68	83.47046487	0	5.978082192	0	5.978082192
846	73	0	1.2	46.879942	8.9	4.2	0.5	22	8	78	169				11.9	0	0	0	1	1	0	0	1	1.86	26.08331842	1	5.457534247	0	6.758904109
847	73	1	1.2	63.180097	8.7	4	1.1	15	14	93	162				9.4	0	0	0	1	0	0	1	0	1.29	53.80760216	0	5.424657534	0	5.424657534
848	73	0	0.7	87.321077	8.3	4	0.7	44	34	44	235	39	18	132	13.2	0	1	1	1	1	0	0	0	0.72	78.30233756	0	5.18630137	0	5.18630137
849	73	1	1.3	57.605615	9.3	4.3	0.7	20	15	145	225	43		111		0	0	0	1	0	1	0	0	1.41	48.59197655	0	5.15890411	0	5.15890411
850	73	1	1	77.975012	9.5	4.3	1.2	28	28	62	204	35		76		0	0	0	1	0	0	0	0	0.83	89.70321708	0	4.575342466	0	4.575342466
851	73	1	1.1	69.853519	9.4	4.3	0.5	20	14	64	202	6		14		0	0	0	1	1	0	0	1	1.1	64.82385481	0	4.506849315	0	4.506849315
852	73	1	1.23	61.405172	8.5	4	0.7	20	21	72	201	34		95		0	0	0	1	0	0	0	0	1.27	54.94416295	0	4.323287671	0	4.323287671
853	73	0	1.07	53.512266	9.2	4	0.6	24	24	61	302					0	0	0	1	1	0	0	1	0.98	54.9860554	0	4.312328767	0	4.312328767
854	73	1	0.82	98.042474	9	4.2	0.9	25	18	67	201	42	132	156	13.2	0	1	0	1	0	0	0	0	0.84	88.53747403	0	4.293150685	0	4.293150685
855	73	0	0.8	74.850788	9.3	4.4	0.8	25	15	61	218	55		161		0	0	0	1	1	1	0	0	0.77	72.64901039	0	4.21369863	0	4.21369863
856	73	0	0.8	74.850788	8.4	3.9	0.6	16	15	60	202	41	133	127	11.7	0	0	1	1	0	0	0	0	1.1	48.14672339	1	4.13150685	0	4.13150685
857	73	0	0.7	87.321077	9.1	4.1	0.8	57	229	75	185	47		11	13.7	0	0	0	0	0	0	1	1	0.78	71.60518154	0	4.05479452	0	4.05479452
858	73	0	1.08	52.940886	8.6	4.2	0.8	27	22	54	188	64	15	141		0	0	0	1	0	0	0	0	0.85	64.8466964	0	4.041095891	0	4.041095891
859	73	0	1	57.85784	9.3	4.1	1	23	30	64	239	62	174	51	13.9	0	0	0	1	0	1	0	0	0.85	64.84997382	0	4.021917808	0	4.021917808
860	73	0	0.6	104.321945	8.6	4	0.5	24	19	79	161					0	0	0	1	0	0	0	0	0.58	100.8619029	0	3.791780822	0	3.791780822
861	73	0	0.86	68.857461	8.7	4.2	0.8	15	12	64	206	51	117	243		0	0	0	1	0	0	0	0	0.72	78.58892732	0	3.791780822	0	3.791780822
862	73	0	0.5	128.751066	8.5	3.7	0.8	37	30	90	234					0	0	0	1	0	0	0	0	0.5	119.9043466	0	3.164383562	0	3.164383562
863	73	0	0.78	77.069945	8.7	4	0.7	26	23	72	192	4		359		0	0	0	1	0	1	0	1	0.76	73.99029028	0	3.002739726	0	3.002739726
864	73	0	0.82	72.747996	9.9	4.1	0.7	54	40	52	211				13.1	0	0	0	1	0	0	0	1	0.66	87.07929019	0	2.97260274	0	2.97260274
865	73	0	1.03	55.917541	1.1	4.2	0.6	20	19	49	187				12.3	0	0	0	1	0	0	0	0	0.86	64.23769015	0	2.515068493	0	2.515068493
866	73	0	0.72	84.527985	8.8	4.2	0.9	25	22	57	215					0	0	0	1	0	0	0	0	0.52	114.8027956	0	2.498630137	0	2.498630137
867	73	0	1.1	51.831653	8.6	4.3	0.6	24	19	69	134				12.3	1	0	0	1	1	1	1	1	1.6	31.41874901	1	2.052054795	0	2.052054795
868	73	1	0.67	123.784175	8.7	4	0.9	14	18	72	203					0	0	0	1	0	0	0	0	0.59	133.9324187	0	1.958904109	0	1.958904109
869	73	1	0.9	88.056129	8.3	4.1	0.9	14	15	68	129	39	7	71	13.7	0	0	0	1	1	1	0	1	1	72.85649414	0	1.942465753	0	1.942465753
870	73	0	1.02	56.550653	9.4	4.3	0.7	19	17	82	198	38	125	241	13.3	0	0	0	1	0	0	0	0	1.06	50.59323298	0	1.583561644	0	1.583561644
871	73	0	0.93	62.911914	9.3	4.4	0.5	28	15	92	138	49		15		0	0	0	1	0	0	0	0	0.78	72.09670852	0	1.501369863	0	1.501369863
872	73	1	0.76	107.027791	9	3.7	0.4	20	11	103	135				7.2	0	0	0	1	0	0	0	0	0.57	139.544384	0	1.498630137	0	1.498630137
873	73	1	1	77.975012	9.3	4.3	1.1	32	35	71	143	35	67	213		0	0	0	1	1	0	0	1	0.93	79.32107021	0	1.476712329	0	1.476712329
874	73	0	0.76	79.415145	9.4	4.2	0.5	21	18	56	207	51	145	138	12.6	0	0	0	1	0	0	0	0	0.82	68.0974241	0	1.265753425	0	1.265753425
875	73	0	0.75	80.638329	1.3	3.7	0.7	40	33	79	255				13.3	0	0	0	1	0	0	0	1	0.91	60.41886809	0	1.068493151	0	1.068493151
876	73	1	0.66	125.951037	8.3	4.2	1.1	22	12	57	143	45	86	46	13.9	0	0	0	1	0	0	0	1	0.63	124.6574048	0	0.520547945	0	0.520547945
877	73	0	1.11	51.293166	8.6	4	1.2	17	11	96	187	35		144	1.7	0	1	0	1	0	0	0	0	1.14	46.6664274	0	0.42739726	0	0.42739726
878	73	1	0.91	86.940409	9.4	4.1	1.2	39	33	78	169	64		47	14.8	0	0	0	0	0	0	0	0	0.84	89.47462926	0	0.38630137	0	0.38630137
879	73	0	0.8	74.850788	7.8	3.3	0.7	26	8	84	115	29	79	55		0	0	0	1	0	0	0	1	0.8	70.23915955	0	0.367123288	0	0.367123288
880	73	1	0.7	117.682615	8.7	4	0.5	18	17	151	185	42	78	127		0	0	0	1	0	0	0	0	0.6	131.9473906	0	0.328767123	0	0.328767123
881	74	1	1.1	69.660853	8.5	4	1	19	20	75	141	46	83	58	14.2	0	0	0	1	1	0	0	1	0.92	78.97361211	0	6.928767123	0	6.928767123
882	74	0	0.9	65.157868	8	3.5	1	17	10	81	167	51	19	64	12.1	0	0	0	0	0	0	0	0	0.86	63.3467963	0	6.893150685	0	6.893150685
883	74	0	0.8	74.644339	9	3.6	0.5	26	13	62	159					0	0	0	1	0	0	0	0	0.63	90.84270853	0	6.350684932	0	6.350684932
884	74	0	0.6	104.034211	8.4	3.2	0.8	14	12	69	213					0	0	0	1	0	1	0	0	0.66	86.25508252	0	5.616438356	0	5.616438356
885	74	1	0.9	87.813259	8.8	4.1	0.9	26	23	70	176	46	116	48		0	0	0	1	0	0	0	0	0.88	83.49095691	0	5.221917808	0	5.221917808
886	74	0	0.8	74.644339	8.9	4.1	0.6	18	6	70	119	48	53	61	11.6	0	0	0	1	1	0	1	1	0.68	83.45401609	0	5.054794521	0	5.054794521
887	74	0	0.9	65.157868	8.8	4	0.6	37	39	46	172	49	76	4		0	0	0	1	1	1	0	1	0.54	108.9655608	0	4.778082192	0	4.778082192
888	74	0	0.7	87.080233	9	4	1	33	19	55	212				12.9	0	0	0	1	0	1	0	0	0.64	89.63886532	0	4.460273973	0	4.460273973
889	74	0	0.78	76.857375	9.1	4	0.6	24	15	111	137					0	0	0	1	0	0	0	0	0.91	59.73089257	0	4.367123287	0	4.367123287
890	74	1	0.9	87.813259	9.2	3.9	0.9	16	9	64	132					0	0	0	1	1	0	0	1	0.94	77.66460232	0	3.761643836	0	3.761643836
891	74	1	1.21	62.405323	9	4.3	0.5	32	23	69	172	31	13	245	15.4	0	0	0	1	0	0	0	0	1.04	69.12034619	0	3.717808219	0	3.717808219
892	74	0	0.73	82.963705	9.1	3.7	0.5	26	14	90	195				13.5	0	0	0	1	0	0	0	1	0.62	93.2384505	0	3.410958904	0	3.410958904
893	74	1	1	77.759946	9.3	4.3	1.1	32	29	79	213	51	144	91		0	0	0	1	0	0	0	1	0.94	77.76497016	0	3.268493151	0	3.268493151
894	74	1	0.8	100.598176	9.1	4.1	0.9	35	26	59	142				14.2	0	0	0	1	0	0	0	1	0.78	96.4917993	0	3.098630137	0	3.098630137
895	74	0	0.7	87.080233	8.7	3.9	1.2	15	26	98	184	49	116	139	12.3	0	0	0	1	1	0	0	1	0.71	79.80762993	0	3.076712328	0	3.076712328
896	74	0	1.24	45.014673	9.1	4.2	0.3	28	18	60	168	38	84	134	9.2	1	0	0	1	1	1	1	0	1.07	49.7250762	0	3	0	3
897	74	0	0.6	104.034211	8.6	4.1	0.6	23	12	84	219	37	163	131		0	0	0	1	0	0	0	0	0.55	107.2004996	0	2.920547945	0	2.920547945
898	74	0	0.98	59.059237	9	4.4	0.8	40	43	71	180				12.2	0	0	0	1	1	0	1	1	0.93	58.50222837	0	2.723287671	0	2.723287671
899	74	1	0.9	87.813259	8.2	3.8	1	23	27	63	161	47		88	17	0	1	0	1	0	0	0	0	0.79	95.21451833	0	2.578082192	0	2.578082192
900	74	1	0.76	106.732594	8.6	3.9	1	39	15	59	215	16	97	49	12.3	0	0	0	1	0	0	0	0	1.04	69.50091881	1	1.643835616	0	1.643835616
901	74	0	0.67	91.595133	9.2	4.3	0.6	16	14	55	177	46	123	72	12.3	0	0	0	1	0	0	0	0	0.64	90.31584505	0	1.605479452	0	1.605479452
902	74	1	0.91	86.700616	7.8	3.2	0.6	23	69	42	146	55	9	42	11.6	0	0	0	1	1	0	1	0	1.3	53.45822071	1	1.517808219	0	3.504109589
903	74	0	0.81	73.581902	9	3.9	0.6	60	65	62	171				13.7	0	0	0	1	0	0	0	0	0.71	80.24540693	0	1.02739726	0	1.02739726
904	74	1	0.9	87.813259	8.5	3.9	0.7	60	65	65	135	29		111		0	0	0	1	1	1	0	0	0.81	92.89992036	0	0.994520548	0	0.994520548
905	74	1	1	77.759946	8.9	4.2	0.8	18	21	103	152	4		167		0	0	0	1	1	0	0	0	1.08	66.7303988	0	0.580821918	0	0.580821918
906	75	0	0.9	64.980563	8.6	4.3	0.7	19	19	143	190	35	141	146	11.8	0	0	0	1	1	0	0	0	0.83	65.87538065	0	6.62739726	0	6.62739726
907	75	0	0.8	74.441219	8.9	4.3	0.8	12	6	112	184	38	136	15		0	0	0	1	0	0	0	0	0.59	97.74603784	0	6.328767123	0	6.328767123
908	75	0	1	57.541254	8.5	3.7	0.5	22	21	61	205	54	137	153		0	0	0	1	0	0	0	0	1.05	50.27127357	0	6.227397261	0	6.227397261
909	75	1	0.9	87.574304	8.8	4.1	0.8	24	16	59	165				13.1	0	0	0	1	0	0	0	0	0.85	86.51650307	0	5.969863013	0	5.969863013
910	75	0	1.2	46.623424	9	3.9	0.5	31	22	113	187	3	121	276		0	0	0	1	1	0	0	1	1.12	46.73383012	0	5.624657534	0	5.624657534
911	75	1	1.1	69.471295	8.9	4.1	0.8	20	13	52	177	45	12	12		0	0	0	1	0	0	0	0	1.06	67.14087946	0	5.473972603	0	5.473972603
912	75	0	0.7	86.843273	8.9	4	1	22	16	60	224	56	155	115		0	0	0	1	0	0	0	0	0.55	106.2523396	0	5.361643835	0	5.361643835
913	75	1	1	77.548348	8.8	4.2	0.3	18	11	67	114	39	47	66		0	0	0	1	0	0	0	1	0.95	76.21986986	0	5.317808219	0	5.317808219
914	75	1	1.1	69.471295	9.2	4.2	0.5	45	48	76	143	45	116	56	16.4	0	0	0	1	0	0	0	0	1.12	63.07610807	0	5.043835617	0	5.043835617
915	75	0	1.1	51.548041	8.8	4.2	0.8	18	17	48	157	49	9	126		0	0	0	1	1	0	0	1	0.94	57.3224361	0	4.819178082	0	4.819178082
916	75	0	0.8	74.441219	9.1	4.1	1	50	31	101	197	42	145	71		0	0	0	1	0	0	1	0	0.89	61.09035826	0	4.589041096	0	4.589041096
917	75	0	0.9	64.980563	8.6	3.9	0.4	25	19	58	160	65	72	7		0	0	0	1	1	0	1	1	1.12	46.86024242	0	4.55890411	0	4.55890411
918	75	0	0.82	72.349934	7.8	3.3	0.6	87	56	44	155	34	111	81		0	0	0	1	0	0	0	0	0.82	67.2017061	0	4.271232877	0	4.271232877
919	75	0	0.9	64.980563	8.9	4.1	0.6	16	9	72	203	63	128	57		0	0	0	1	1	1	0	1	0.72	78.08907149	0	4.243835616	0	4.243835616
920	75	1	1.1	69.471295	9.4	4.2	0.8	17	16	70	126	32		97		1	0	0	1	1	1	1	0	0.86	85.73500563	0	4.224657534	0	4.224657534
921	75	1	1.11	68.749546	9.2	4.4	0.8	24	21	144	197	45	129	191	16.1	1	0	0	1	1	0	1	0	0.97	74.66687624	0	3.961643836	0	3.961643836
922	75	1	1	77.548348	9.1	3.9	1	48	47	43	166				14.3	0	0	0	1	0	0	0	0	1.14	61.98362844	0	3.887671233	0	3.887671233
923	75	1	2.1	32.940599	8.3	3.4	0.8	18	8	75	127	4	57	116	11	0	1	0	1	1	1	1	1	5.46	10.13319154	1	3.526027397	1	3.61369863
924	75	0	0.7	86.843273	8.4	4.2	0.7	25	16	47	180	66	89	74	12.3	0	1	0	1	1	0	0	0	0.71	79.62176177	0	2.967123288	0	2.967123288
925	75	0	1.2	46.623424	8.8	3.8	1	27	11	65	201	51	125	78		1	0	0	1	0	0	0	0	1.15	45.66535051	0	2.747945205	0	2.747945205
926	75	0	0.95	61.050086	9.3	4.2	0.6	18	11	84	175	42	124	96		0	0	0	1	0	0	0	0	1.06	50.18299779	0	2.635616439	0	2.635616439
927	75	0	0.6	103.751117	9.4	4.4	0.5	26	30	49	162	73	68	94		0	0	0	1	0	0	0	1	0.8	69.59065536	1	1.797260274	0	1.797260274
928	75	1	1.2	62.834389	8.6	4.3	1	31	23	99	95	36		94	13.1	0	0	0	1	0	0	0	1	1.16	61.14001334	0	1.452054795	0	1.452054795
929	75	1	1	77.548348	9.2	3.5	0.9	19	12	113	150	3		17		1	0	0	1	0	0	0	0	0.62	126.08414	0	1.13150685	0	1.13150685
930	75	0	0.8	74.441219	9.4	4.1	0.9	14	21	51	193	84	97	72	14.8	0	0	0	1	0	0	0	0	0.79	70.73361999	0	1.128767123	0	1.128767123
931	75	1	0.86	92.291422	9.2	4.2	0.7	21	13	61	115					0	0	0	1	0	0	0	0	1.18	60.04256116	1	0.846575342	0	0.846575342
932	75	0	0.63	98.070938	9.1	3.9	0.6	17	7	78	178					0	0	0	0	0	0	0	0	0.54	109.9231402	0	0.454794521	0	0.454794521
933	75	0	0.84	70.365702	8.7	4.2	0.4	20	14	103	185	41	98	32	11.3	0	0	0	1	1	1	1	0	0.74	76.45496486	0	0.260273973	0	0.260273973
934	75	1	0.67	123.106853	8.2	3.3	0.5	35	32	66	117	31	7	57	9.8	0	1	0	1	0	0	0	1	0.76	99.93032646	0	0.208219178	0	0.208219178
935	75	0	0.94	61.800186	9.5	4.4	0.8	17	12	74	164	71	79	48	11.7	0	1	0	1	0	0	0	0	0.9	61.01837561	0	0.126027397	0	0.126027397
936	76	0	0.8	74.241332	8.3	4	1.1	20	23	154	191	47	14	99	12.9	0	1	0	1	0	0	0	0	0.74	75.0910958	0	6.238356164	0	6.238356164
937	76	1	0.9	87.339153	9	4	0.8	28	21	60	206	45	149	66		0	0	0	1	0	0	0	0	0.87	84.18036544	0	5.183561644	0	5.183561644
938	76	0	0.7	86.610085	8.1	4.1	0.5	21	16	123	145	58	7	75		0	0	0	1	0	0	0	0	0.9	60.09544188	1	4.983561644	0	4.983561644
939	76	0	0.7	86.610085	9	3.7	0.3	31	30	134	159					1	0	0	1	1	0	0	0	0.76	73.06306498	0	4.873972603	0	4.873972603
940	76	1	0.95	82.056273	9.4	4.2	0.6	24	17	64	183	34	132	81		0	0	0	1	0	0	0	0	0.97	74.39272741	0	4.405479452	0	4.405479452
941	76	1	0.79	101.518026	9	4.4	1	20	22	63	188	38		93		0	0	0	1	1	1	0	0	0.73	103.2774493	0	4.391780822	0	4.391780822
942	76	0	1.1	51.409626	1.1	4.3	0.5	18	11	108	218	43	143	148		0	0	0	1	0	0	0	0	0.63	90.88300382	0	4.175342466	0	4.175342466
943	76	1	1.1	69.284753	8.6	3.8	0.9	57	56	65	138					0	0	0	1	0	0	0	0	0.87	84.41469377	0	4.079452055	0	4.079452055
944	76	0	0.69	88.060217	9.4	4.2	0.9	26	27	75	199	39	14	147	14	0	0	0	1	0	0	0	0	0.59	98.13287692	0	3.761643836	0	3.761643836
945	76	1	1.36	54.237658	9.2	4	1	46	50	120	168	55	95	75		0	0	0	1	0	0	0	0	1.28	54.16947503	0	3.309589041	0	3.309589041
946	76	0	0.96	60.154843	9.1	4.4	0.7	20	16	69	195				13.4	0	0	0	1	0	0	0	0	0.95	56.77339901	0	2.808219178	0	2.808219178
947	76	1	1.2	62.665668	8.7	4.3	1	12	13	40	169	32		67	14.5	0	0	0	0	0	0	0	0	0.74	102.1406118	0	2.578082192	0	2.578082192
948	76	0	0.84	70.176759	9.2	4	0.5	24	24	61	188	47	13	127		0	0	0	1	0	0	0	0	0.72	78.43219487	0	1.550684932	0	1.550684932
949	76	1	0.74	109.47411	8.1	3.5	0.7	19	25	76	182	76	117	88	13.7	0	0	0	1	0	0	1	1	0.91	80.79496836	0	0.967123288	0	0.967123288
950	76	1	1.44	50.775536	8.4	3.8	0.6	25	30	78	123				1.3	1	0	0	1	1	1	1	1	2.66	23.29349447	1	0.964383561	1	1.583561644
951	76	0	1	57.386746	8.7	3.6	0.4	34	18	118	160	41	92	112	9.9	0	1	0	1	0	0	0	0	1.2	43.57662519	0	0.873972602	0	0.873972602
952	76	1	2.8	23.57135	7.8	2.4	0.3	26	11	77	94	35	87	69	9.7	0	1	0	1	0	0	0	0	6.2	8.844691144	1	0.101369863	1	0.106849315
953	77	0	0.8	74.044584	8.9	3.9	0.6	16	16	107	176	37	123	128	11.9	0	0	0	1	1	0	0	0	0.7	79.98597807	0	5.635616439	0	5.635616439
954	77	1	1.1	69.10114	9.1	4.1	0.6	17	16	61	147	49	8	84		0	0	0	1	0	0	0	1	1.11	63.47418483	0	4.660273973	0	4.660273973
955	77	0	0.9	64.634335	8.9	4.1	0.8	20	14	47	176					0	0	0	1	0	0	0	0	1	53.13391441	0	4.597260274	0	4.597260274
956	77	0	0.82	71.964441	8.7	3.7	0.4	21	15	89	123	43	49	95		0	0	0	1	1	0	1	1	0.94	57.0993641	0	4.367123287	0	4.367123287
957	77	0	0.7	86.380558	9	4	0.5	21	15	59	202	46	119	183		0	0	0	1	0	0	0	0	0.64	88.99210621	0	4.309589041	0	4.309589041
958	77	0	0.73	82.297106	8.9	4.1	0.8	22	20	80	179	41	127	77	14	0	0	0	1	1	0	0	0	0.35	178.6235159	0	4.208219178	0	4.208219178
959	77	0	0.77	77.383585	9.1	4.3	1.1	20	20	102	155	38	98	145		0	0	0	1	1	0	1	1	0.74	75.2994847	0	4.123287672	0	4.123287672
960	77	0	0.73	82.297106	8.3	3.6	0.5	26	19	99	224	42	147	128		0	0	0	0	0	0	0	0	1.09	48.10798446	1	4.079452055	0	4.564383561
961	77	0	0.8	74.044584	8.4	3.9	0.8	67	51	83	113	63	14	68		0	0	0	1	1	0	0	0	0.84	65.09407543	0	3.871232877	0	3.871232877
962	77	1	1.2	62.499596	8.6	3.9	0.9	21	20	105	192	32	144	139	15.5	0	0	0	1	0	0	0	0	1.22	57.03381951	0	3.838356164	0	3.838356164
963	77	0	0.6	103.198314	8.2	3.8	0.4	16	11	163	231				1.5	0	0	0	1	0	0	0	0	0.96	55.8592277	1	3.435616438	0	3.435616438
964	77	1	1	77.135158	7.8	3	0.3	14	3	69	205					0	0	0	1	0	0	1	0	1.09	65.19232609	0	2.389041096	0	2.389041096
965	77	0	0.8	74.044584	7.7	3.3	0.7	20	16	32	213	45		114		0	0	0	1	1	1	1	1	0.68	83.5187471	0	1.753424657	0	1.753424657
966	77	0	0.88	66.332465	9	3.8	1.2	26	25	58	142				13.2	0	0	0	1	0	0	1	0	1.01	52.9357254	0	1.542465754	0	1.542465754
967	77	0	0.6	103.198314	7.5	3.4	0.6	29	23	62	153					0	0	0	1	0	0	1	1	0.6	96.57120593	0	1.454794521	0	1.454794521
968	77	0	0.59	105.219424	8.5	3.5	0.3	16	4	40	165				12.1	1	0	0	1	0	0	0	1	0.63	91.34831133	0	1.183561644	0	1.183561644
969	77	0	0.6	103.198314	9.5	4.1	0.5	19	19	52	274	46	197	19		0	0	0	1	0	0	0	0	0.72	78.32073102	0	1.095890411	0	1.095890411
970	77	1	1	77.135158	8.2	3.7	0.7	15	6	80	142					0	0	0	1	0	0	0	1	3.75	15.73784858	1	0.44109589	1	0.468493151
971	77	1	1.5	48.31067	8.6	4.1	0.4	16	10	53	136					0	0	0	1	1	1	1	0	2.7	23.00738743	1	0.367123288	1	0.367123288
972	77	1	1	77.135158	9	4.3	1	23	12	126	185	39	129	153		0	0	0	1	0	0	0	0	1.1	64.88496045	0	0.147945205	0	0.147945205
973	77	0	0.73	82.297106	9.1	4.3	0.8	22	16	90	166	33	92	295	12.1	0	0	0	1	0	0	0	0	1.28	40.16113309	1	0.082191781	1	2.627397261
974	78	0	0.84	69.807689	9.3	4.4	1	28	30	42	185	37	18	16		0	0	0	1	0	0	0	0	0.69	80.96703363	0	6.452054795	0	6.452054795
975	78	1	0.9	86.879823	8	3.5	1.2	32	28	70	125	26		35		0	0	0	1	0	1	1	1	1.53	43.66881166	1	5.147945205	0	5.150684932
976	78	0	0.9	64.465254	9.3	4	0.8	20	17	71	150	39	83	161		0	0	0	1	0	0	1	0	0.64	88.6235316	0	4.989041096	0	4.989041096
977	78	1	1	76.933375	8.9	4	0.7	23	19	82	239	55	164	121		0	0	0	1	0	0	0	1	0.98	73.04741577	0	4.98630137	0	4.98630137
978	78	1	1.1	68.920374	8.6	3.6	0.8	20	14	70	114	32		114		1	0	0	1	1	1	1	1	1.62	40.91256733	1	4.808219178	0	4.838356165
979	78	0	0.8	73.850886	7.9	3.5	0.4	12	13	52	194	42	135	146		0	0	0	1	1	0	1	1	0.76	72.72263335	0	4.756164384	0	4.756164384
980	78	0	0.7	86.15459	9.2	4.3	1	24	26	56	198	62	113	118		0	0	0	1	0	0	0	1	0.69	81.35204749	0	4.501369863	0	4.501369863
981	78	1	1.7	41.703906	9.2	3.9	0.9	27	17	78	171	35	118	115		0	0	0	1	0	1	0	0	1.19	58.45728816	0	4.479452055	0	4.479452055
982	78	0	0.7	86.15459	9	4.1	0.6	18	21	51	176					0	0	0	1	0	1	1	0	0.8	68.60157577	0	4.408219178	0	4.408219178
983	78	0	1	57.084941	8.8	3.4	1.2	23	13	102	172	29	119	133		0	0	0	1	0	1	0	0	0.66	85.75931406	0	3.909589041	0	3.909589041
984	78	1	0.9	86.879823	8.7	4.1	0.9	27	15	107	137	69	53	45	13.4	0	0	0	1	0	0	0	0	1.35	50.59848401	1	3.684931507	0	3.991780822
985	78	0	0.7	86.15459	9.1	3.9	0.4	20	12	78	159				13.2	0	0	0	1	0	0	0	0	0.78	70.78754083	0	3.539726028	0	3.539726028
986	78	1	1.15	65.474091	9.7	4.1	1.1	22	2	86	151					0	0	0	1	1	0	1	0	0.6	129.2355188	0	3.227397261	0	3.227397261
987	78	0	1.06	53.372628	9.4	4.3	0.8	31	30	76	181	5		95	12.9	0	0	0	0	0	0	0	0	0.88	61.64682739	0	3.161643836	0	3.161643836
988	78	1	1.14	66.137319	9	4.5	0.7	29	29	105	199	85	9	111		0	0	0	1	1	0	1	1	0.86	85.34958135	0	3.002739726	0	3.002739726
989	78	0	0.7	86.15459	8.9	4.2	0.8	20	12	115	197	5	13	13		0	0	0	1	0	0	0	0	0.62	92.50365306	0	2.487671233	0	2.487671233
990	78	1	1.23	60.584885	8.4	3.7	0.7	18	13	92	97	42	58	88	16	0	0	0	1	0	0	0	1	1.1	64.40811714	0	2.002739726	0	2.002739726
991	78	0	0.81	72.799743	9.1	4.4	0.8	26	13	121	125	39	65	16	1.6	0	0	0	1	1	1	0	1	0.86	63.52199866	0	1.8	0	1.8
992	78	0	0.64	95.541018	8.3	4	0.7	21	15	87	138				13.5	0	0	0	1	0	0	0	0	0.72	77.98589337	0	1.761643835	0	1.761643835
993	78	1	1.1	68.920374	9.1	3.9	0.9	20	8	70	168					0	0	0	1	0	0	0	0	1.1	64.5002962	0	1.44109589	0	1.44109589
994	78	0	0.76	78.35427	8.5	4	0.7	25	11	90	195					0	0	0	0	0	0	0	0	0.85	64.46942017	0	1.287671233	0	1.287671233
995	78	0	1.09	51.681056	8.9	3.7	0.4	27	22	82	205	5	146	129		1	0	0	1	1	1	1	1	0.91	59.59907673	0	1.224657534	0	1.224657534
996	79	1	1.1	68.742375	8.8	3.7	0.4	15	10	102	180				12.8	0	0	0	1	0	0	0	0	1.02	69.22030375	0	7.17260274	0	7.17260274
997	79	0	0.9	64.298761	8.2	3.4	0.5	14	9	60	144	29	85	172		0	0	0	1	0	0	0	0	0.78	70.18043402	0	6.073972603	0	6.073972603
998	79	0	0.7	85.93208	7.4	2.9	0.4	25	14	259	101	32	54	48		0	0	0	1	1	0	0	0	0.56	102.9748381	0	5.643835617	0	5.643835617
999	79	0	0.8	73.660153	9.2	3.9	0.4	24	13	81	149	37	75	155	9.9	0	1	0	1	0	0	0	0	0.8	68.33792572	0	4.98630137	0	4.98630137
1000	79	0	0.56	111.170479	9.1	4.2	0.8	22	11	94	138				13.2	0	0	0	1	0	0	0	1	0.58	99.09144488	0	4.791780822	0	4.791780822
1001	79	0	0.9	64.298761	9.2	4.4	0.8	22	23	89	164	41	85	232		0	0	0	1	0	0	0	0	0.85	63.7694158	0	4.668493151	0	4.668493151
1002	79	0	0.8	73.660153	8.6	3.7	0.6	15	15	102	122				13.5	0	0	0	1	1	1	0	1	0.77	71.48693417	0	4.597260274	0	4.597260274
1003	79	0	0.7	85.93208	9	4.2	0.7	24	18	65	186	74	91	15		1	0	0	1	0	1	0	1	0.57	101.1527311	0	4.578082192	0	4.578082192
1004	79	0	0.84	69.627398	8.6	3.8	0.7	21	13	71	195	33	111	324	14.5	0	1	0	1	0	0	0	1	0.8	68.43472156	0	4.402739726	0	4.402739726
1005	79	1	1.31	56.190205	9.4	4.4	1	34	34	69	146	47		84		0	0	0	0	0	0	0	0	1.08	65.23475197	0	4.391780822	0	4.391780822
1006	79	0	0.8	73.660153	9	4.1	1.1	21	15	58	186	62	15	8		0	0	0	1	0	1	0	1	0.61	93.82091825	0	3.342465754	0	3.342465754
1007	79	0	1	56.937509	9	4.2	0.5	30	20	129	147	44	52	81		0	0	0	1	0	1	1	0	0.54	108.114774	0	2.879452055	0	2.879452055
1008	79	0	0.9	64.298761	9.3	4.4	0.7	23	20	84	242					0	0	0	1	0	0	0	0	0.63	90.54506	0	2.660273973	0	2.660273973
1009	79	0	0.8	73.660153	9	4.1	1.1	43	29	75	192	53	118	15		0	0	0	1	0	0	0	0	0.98	54.46989429	0	1.989041096	0	1.989041096
1010	79	0	1.7	30.864582	9.1	3.3	0.2	48	40	85	118	36	56	95	13.7	0	1	0	1	1	1	1	1	3.67	11.89109215	1	1.243835616	1	1.243835616
1011	79	0	0.79	74.737196	8.7	4	0.7	31	32	92	202	49	139	86	13.4	0	0	0	1	0	0	0	0	0.82	67.04345443	0	1.197260274	0	1.197260274
1012	79	0	0.71	84.536902	9.4	4.2	1	23	14	73	167					1	0	0	1	0	0	0	1	0.87	62.67056137	0	0.860273973	0	0.860273973
1013	79	0	0.8	73.660153	8.9	4.3	0.7	18	15	70	137	56	67	64		0	0	0	1	0	0	0	0	0.8	69.09915292	0	0.526027397	0	0.526027397
1014	79	0	1	56.937509	8.4	3.8	0.6	12	8	74	201	41	112	264		0	0	0	0	0	0	1	1	1	53.4475225	0	0.265753425	0	0.265753425
1015	79	0	0.9	64.298761	8.8	4	0.5	15	15	61	209	55		185		0	0	0	1	0	0	0	1	0.82	67.20312064	0	0.263013699	0	0.263013699
1016	80	0	1.2	46.01658	7.8	3.3	0.6	43	36	146	99				1.7	0	0	0	1	0	1	0	0	1.11	46.50416175	0	6.926027398	0	6.926027398
1017	80	1	0.9	86.434448	9.3	3.9	0.5	16	14	68	237	29	189	187	1.1	0	1	0	1	0	0	0	0	1.07	65.57201996	0	5.715068493	0	5.715068493
1018	80	0	0.7	85.712933	9.8	4.2	0.5	74	102	63	242	39	187	169		0	0	0	1	0	0	0	0	0.9	59.38399212	1	4.309589041	0	5.876712329
1019	80	0	0.7	85.712933	8.5	4	1.1	20	14	90	197	74	12	82		0	0	0	1	0	0	0	0	0.45	132.6526937	0	4.276712328	0	4.276712328
1020	80	0	0.9	64.134784	7.7	3.4	0.8	18	12	33	149					0	0	0	1	1	0	0	1	0.56	103.4376504	0	2.794520548	0	2.794520548
1021	80	1	0.97	79.27717	9	4.1	0.6	9	3	49	144	43	9	92	12.4	0	0	0	1	0	0	1	0	0.87	83.92659569	0	2.4	0	2.4
1022	80	1	1.03	73.972205	9.1	4.1	0.8	30	26	61	195	45	13	79	14.9	0	0	0	1	0	0	0	0	1.04	68.33158077	0	2.238356164	0	2.238356164
1023	80	0	0.9	64.134784	9.1	4.1	0.6	18	22	43	172	5	86	226		1	0	0	1	1	0	1	1	0.86	63.15985847	0	2.079452055	0	2.079452055
1024	80	0	1.1	50.877098	9.2	4.1	0.5	34	35	75	218	38	159	154		0	0	0	1	0	0	0	1	1.01	52.4919104	0	1.86849315	0	1.86849315
1025	80	1	0.6	138.005431	8.8	3.5	0.9	17	5	107	137					0	0	0	0	0	0	0	0	0.38	218.6025574	0	1.821917808	0	1.821917808
1026	80	0	0.5	126.379929	8.4	3.6	1	22	19	57	145					0	0	0	1	1	1	0	1	0.6	96.03453831	0	0.638356164	0	0.638356164
1027	80	1	1	76.538989	9	4	0.8	21	14	61	146	36	87	83		0	0	0	1	0	0	0	0	1	71.86405787	0	0.180821918	0	0.180821918
1028	81	0	0.8	73.287255	8.9	4.1	0.9	17	13	58	171	44	111	134	12.1	0	0	0	1	0	0	0	0	0.68	81.67723909	0	6.895890411	0	6.895890411
1029	81	0	0.8	73.287255	8	3.3	0.9	23	19	65	128	37		144		0	0	1	1	1	1	1	1	0.55	104.4156057	0	6.569863013	0	6.569863013
1030	81	0	0.9	63.973255	9.5	4.2	0.9	37	28	74	158					0	0	0	0	0	0	0	0	0.91	58.49430454	0	5.873972603	0	5.873972603
1031	81	1	1.1	68.394373	8.5	4.1	1	19	12	50	133	4	65	13		0	0	0	1	1	1	0	1	1.1	63.40971551	0	5.402739726	0	5.402739726
1032	81	0	0.8	73.287255	9.2	4	0.6	19	12	72	255	53	173	18		0	0	0	1	0	0	0	0	0.64	88.18921806	0	4.021917808	0	4.021917808
1033	81	0	0.6	102.1428	8.8	4	1	38	74	84	166					0	0	0	1	1	1	0	0	0.72	76.98184615	0	4.019178082	0	4.019178082
1034	81	0	0.68	88.405445	9.3	4	0.9	34	22	61	182				11.6	0	0	0	1	1	0	0	1	0.68	82.34426824	0	3.443835616	0	3.443835616
1035	81	0	0.9	63.973255	8.8	3.6	0.3	19	13	72	165					0	0	0	1	0	0	0	0	0.75	73.68297733	0	2.643835617	0	2.643835617
1036	81	0	0.63	96.550673	8.6	4	0.9	21	11	67	238	44	18	83		0	0	0	1	0	1	0	1	0.51	115.0552304	0	2.402739726	0	2.402739726
1037	81	1	0.99	77.236843	8.8	3.9	0.5	21	16	69	130	33	82	64		1	0	0	0	0	0	0	0	1.1	63.89053365	0	2.246575342	0	2.246575342
1038	81	0	0.7	85.497057	8.1	3.5	0.6	10	5	77	158					1	0	0	1	0	0	0	0	1.17	44.00443314	1	0.939726027	0	3.602739726
1039	81	1	1.37	53.089911	8.5	3.1	0.8	24	12	115	100	42	52	11		0	0	0	1	1	1	0	1	1.38	49.42041034	0	0.265753425	0	0.265753425
1040	81	1	1	76.346218	8.6	3.9	0.5	12	9	80	159					0	0	0	1	1	0	1	1	0.64	119.98967	0	0.128767123	0	0.128767123
1041	82	0	0.7	85.284363	9.2	4	1.1	23	16	109	148	45	76	155		0	0	0	1	1	0	0	1	0.58	98.24573398	0	5.405479452	0	5.405479452
1042	82	0	1.1	50.62271	9.2	4.2	0.5	18	13	93	133	27	74	18		1	0	0	1	1	1	0	1	1.16	44.15617378	0	5.339726028	0	5.339726028
1043	82	1	1	76.15629	7.8		0.9	22	13		#NULL!	43	17	59		0	0	0	1	0	0	0	0	1.08	64.67208577	0	5.027397261	0	5.027397261
1044	82	0	1	56.50834	9.1	3.7	0.7	24	9	73	172	41	11	95		0	0	0	1	1	0	0	0	2.76	16.25244834	1	4.879452055	1	4.879452055
1045	82	1	1.2	61.706458	8.9	4.4	0.9	16	11	110	101					0	0	0	1	1	0	0	1	1.15	60.22426251	0	4.506849315	0	4.506849315
1046	82	1	1.2	61.706458	8.4	3.3	0.3	28	45	71	139	31	97	119	11.2	0	1	0	1	1	1	1	0	1.39	48.42582017	0	4.21369863	0	4.21369863
1047	82	1	1.02	74.435683	9.6	4.5	0.9	21	16	91	147	48	84	141	15.6	0	0	0	1	1	0	1	1	1.02	69.36324163	0	3.301369863	0	3.301369863
1048	82	0	0.63	96.310481	8.3	3.8	1	21	13	73	194				12.8	0	0	0	1	0	0	0	0	0.75	73.48178333	0	2.778082192	0	2.778082192
1049	82	1	1.37	52.957837	8.5	4.5	0.5	18	12	99	191	47	126	141	12.5	0	0	0	1	1	1	1	0	0.83	88.17564814	0	2.424657534	0	2.424657534
1050	82	0	0.9	63.814106	8.6	3.8	0.7	18	11	89	123	42	93	62		0	0	0	1	1	0	0	1	0.75	73.6575269	0	1.78630137	0	1.78630137
1051	83	0	0.7	85.074767	8.6	3.9	0.5	15	10	55	167	28	112	154		0	0	0	1	0	1	0	0	0.63	89.10467239	0	5.37260274	0	5.37260274
1052	83	0	1.1	50.498299	8.6	3.8	0.4	24	13	99	203				11.7	0	0	0	1	0	1	0	0	0.9	59.24421266	0	3.879452055	0	3.879452055
1053	83	0	0.85	67.997738	8.2	3.9	0.6	23	14	75	134				12.7	0	1	0	1	0	0	0	1	0.91	58.58383507	0	3.221917808	0	3.221917808
1054	83	0	0.8	72.925273	9.1	4.1	0.5	24	16	71	210	35	157	154		0	0	0	1	0	0	0	0	0.75	73.26578724	0	3.016438356	0	3.016438356
1055	83	0	0.7	85.074767	8.9	4.1	0.9	47	9	79	183					0	0	0	1	0	1	0	0	0.62	91.26509639	0	3.01369863	0	3.01369863
1056	83	0	0.7	85.074767	8.7	3.8	0.8	22	12	58	209					0	0	0	1	0	0	0	1	0.68	82.15948202	0	2.383561644	0	2.383561644
1057	83	1	1.5	47.580371	8.2	3.6	0.6	33	19	207	191				1.2	0	0	0	1	1	1	0	0	2.2	28.6691458	1	0.819178082	0	0.846575342
1058	84	0	0.75	78.373162	9.5	4.4	0.6	20	14	62	243	56	181	94		0	0	0	0	0	0	0	0	0.8	67.47849697	0	5.389041096	0	5.389041096
1059	84	1	1	75.784658	8.7	4.4	0.8	28	18	75	122	44	66	58	14.9	0	1	0	1	1	0	0	1	2.05	30.73165328	1	4.961643836	1	4.961643836
1060	84	0	1.1	50.375678	8.9	4	0.5	17	10	59	163	39		128		0	0	0	1	1	1	1	0	1.47	33.47169666	1	4.953424658	0	4.953424658
1061	84	0	1.01	55.590579	8.6	3.8	0.9	27	21	79	92	27	66	86		0	0	0	1	0	1	0	1	0.52	111.3207081	0	3.868493151	0	3.868493151
1062	84	0	0.79	73.811903	8.7	3.8	0.9	28	14	79	169				12.2	1	0	0	1	1	1	0	0	0.62	91.03723519	0	3.079452055	0	3.079452055
1063	84	1	1.9	36.132635	8.8	4	1.1	21	26	75	118	24	73	51		0	0	0	1	1	1	0	0	2.06	30.6936853	0	3.063013699	0	3.063013699
1064	84	0	0.6	101.391494	8.8	4.2	0.6	20	16	55	205	61	119	125		0	0	0	1	0	0	0	0	1.04	50.04563487	1	0.682191781	1	3.690410959
1065	84	0	0.9	63.502703	9.2	3.7	0.8	19	11	91	151					0	0	0	1	1	0	0	1	1.03	50.99278866	0	0.468493151	0	0.468493151
1066	84	1	1.03	73.243171	8.7	3.7	0.9	15	9	91	174	67	14	57		0	0	0	1	1	1	0	0	1.01	70.3430889	0	0.191780822	0	0.191780822
1067	85	0	0.6	101.148204	8.2	4.1	0.8	21	16	83	189	33	87	459	12	0	0	0	1	0	1	0	0	0.58	97.68037349	0	4.926027397	0	4.926027397
1068	85	0	0.6	101.148204	8.9	3.5	0.8	37	38	105	145					0	0	0	1	0	0	0	0	0.94	56.06453866	1	4.038356164	0	4.038356164
1069	85	0	0.86	66.762641	9.6	4.6	1.1	26	32	88	112	42	49	127		0	0	0	1	1	0	1	1	0.84	63.838284	0	4.016438356	0	4.016438356
1070	85	0	0.9	63.350327	9.4	4.2	0.6	27	17	88	213	82	17	17	12.9	0	1	0	1	0	0	0	0	0.59	96.40035246	0	2.076712329	0	2.076712329
1071	85	0	2.4	20.425888	8.4	3.6	0.3	29	22	89	151				9.2	1	1	1	1	1	1	1	0	2.4	19.11249717	0	1.643835616	0	1.643835616
1072	85	0	0.62	97.392319	9	3.9	0.9	36	30	97	166				12.8	0	0	0	1	1	0	0	1	0.78	69.93838751	0	1.534246576	0	1.534246576
1073	86	1	0.91	84.095554	7.5	3.4	0.4	27	26	129	127	27	52	34		1	0	0	1	0	0	0	1	0.99	70.96076301	0	4.353424658	0	4.353424658
1074	86	1	0.9	85.174766	8.5	3.8	0.4	15	13	92	150	49		56		0	0	0	1	1	0	0	0	1	70.16974015	0	4.180821918	0	4.180821918
1075	86	0	0.64	93.665981	8.7	3.8	0.7	35	26	63	147	64	89	89	13.3	0	0	0	1	1	1	1	1	0.59	96.07242915	0	2.550684931	0	2.550684931
1076	89	1	0.9	84.58395	9.1	4	0.9	21	9	78	141					0	0	0	1	1	0	1	1	0.93	76.36487228	0	0.8	0	0.8
1077	91	1	1.15	63.456962	8.4	3.7	0.7	64	53	75	126				12	0	0	0	1	0	1	0	0	2.25	27.34332473	1	2.175342466	1	2.175342466
1078	91	0	0.7	83.500335	7.9	3.2	1	47	81	130	157					0	0	0	1	0	1	0	0	0.55	103.4179255	0	0.810958904	0	0.810958904
1079	92	0	1	55.203655	7.9	3.5	0.9	18	5	254	225	44	149	91		0	0	0	1	1	1	0	1	0.95	54.91617025	0	0.838356164	0	0.838356164
1080	93	1	1.77	38.410221	8.4	3.8	0.8	28	13	72	152	39	91	94		1	0	0	1	0	0	0	0	1.13	60.26236089	0	2.282191781	0	2.282191781
